# Supplementary material for: Disease clusters subsequent to anxiety and stress-related disorders and their genetic determinants
Source: Nat Commun. 2024 Feb 8;15:1209. doi: 10.1038/s41467-024-45445-2 (PMC10853285; doi:10.1038/s41467-024-45445-2)
Supplement: Supplementary file 4 — Supplementary Data 1-12 [file 41467_2024_45445_MOESM4_ESM.xlsx]

## Sheet: Supplementary Data 1
Supplementary Data 1 Identification of Combined ICD-10 codes
Old ICD-10 Codes	ICD-10_DESCRIPTION	Combined ICD-10 Codes	Disease description	Disease category
A00	Cholera	A00	Bacterial intestinal infections	Infectious disease
A01	Paratyphoid fever	A00	Bacterial intestinal infections	Infectious disease
A02	Salmonella infection	A00	Bacterial intestinal infections	Infectious disease
A03	Shigellosis	A00	Bacterial intestinal infections	Infectious disease
A04	Bacterial intestinal infection	A00	Bacterial intestinal infections	Infectious disease
A05	Bacterial foodborne intoxication	A00	Bacterial intestinal infections	Infectious disease
A06	Amebiasis	A06	Amoebiasis and Other protozoal intestinal diseases	Infectious disease
A07	Protozoal intestinal disease	A06	Amoebiasis and Other protozoal intestinal diseases	Infectious disease
A08	Other specified intestinal infections	A08	Other specified intestinal infections	Infectious disease
A09	Infectious gastroenteritis and colitis	A09	Infectious gastroenteritis and colitis	Infectious disease
A15	Respiratory tuberculosis	A15	Tuberculosis	Infectious disease
A16	Respiratory tuberculosis, not confirmed bacteriologically or histologically	A15	Tuberculosis	Infectious disease
A17	Tuberculosis of nervous system	A15	Tuberculosis	Infectious disease
A18	Tuberculosis of other sites	A15	Tuberculosis	Infectious disease
A19	Miliary tuberculosis	A15	Tuberculosis	Infectious disease
A20	Plague	A20	Certain zoonotic bacterial diseases	Infectious disease
A21	Tularemia	A20	Certain zoonotic bacterial diseases	Infectious disease
A22	Anthrax	A20	Certain zoonotic bacterial diseases	Infectious disease
A23	Brucellosis	A20	Certain zoonotic bacterial diseases	Infectious disease
A24	Melioidosis	A20	Certain zoonotic bacterial diseases	Infectious disease
A25	Rat-bite fever	A20	Certain zoonotic bacterial diseases	Infectious disease
A26	Erysipeloid	A20	Certain zoonotic bacterial diseases	Infectious disease
A27	Leptospirosis	A20	Certain zoonotic bacterial diseases	Infectious disease
A28	Zoonotic bacterial disease	A20	Certain zoonotic bacterial diseases	Infectious disease
A30	Leprosy	A49	Other bacterial diseases excluding septicemia and erysipelas	Infectious disease
A31	Mycobacterial infection	A49	Other bacterial diseases excluding septicemia and erysipelas	Infectious disease
A32	Listeriosis	A49	Other bacterial diseases excluding septicemia and erysipelas	Infectious disease
A33	Tetanus neonatorum	A49	Other bacterial diseases excluding septicemia and erysipelas	Infectious disease
A34	Obstetrical tetanus	A49	Other bacterial diseases excluding septicemia and erysipelas	Infectious disease
A35	Other tetanus	A49	Other bacterial diseases excluding septicemia and erysipelas	Infectious disease
A36	Diphtheria	A49	Other bacterial diseases excluding septicemia and erysipelas	Infectious disease
A37	Whooping cough species with pneumonia	A49	Other bacterial diseases excluding septicemia and erysipelas	Infectious disease
A38	Scarlet fever, uncomplicated	A49	Other bacterial diseases excluding septicemia and erysipelas	Infectious disease
A39	Meningococcal infection	A49	Other bacterial diseases excluding septicemia and erysipelas	Infectious disease
A40	Streptococcal sepsis	A41	Sepsis	Infectious disease
A41	Sepsis	A41	Sepsis	Infectious disease
A42	Actinomycosis	A49	Other bacterial diseases excluding septicemia and erysipelas	Infectious disease
A43	Nocardiosis	A49	Other bacterial diseases excluding septicemia and erysipelas	Infectious disease
A44	Bartonellosis	A49	Other bacterial diseases excluding septicemia and erysipelas	Infectious disease
A46	Erysipelas	A46	Erysipelas	Infectious disease
A48	Other specified bacterial diseases	A49	Other bacterial diseases excluding septicemia and erysipelas	Infectious disease
A49	Bacterial infection	A49	Other bacterial diseases excluding septicemia and erysipelas	Infectious disease
A50	Congenital syphilis	A50	Bacterial STD	Infectious disease
A51	Early syphilis	A50	Bacterial STD	Infectious disease
A52	Late syphilis	A50	Bacterial STD	Infectious disease
A53	Syphilis	A50	Bacterial STD	Infectious disease
A54	Gonococcal infection	A50	Bacterial STD	Infectious disease
A55	Chlamydial lymphogranuloma (venereum)	A50	Bacterial STD	Infectious disease
A56	Sexually transmitted chlamydial infection of other sites	A50	Bacterial STD	Infectious disease
A57	Chancroid	A50	Bacterial STD	Infectious disease
A58	Granuloma inguinale	A50	Bacterial STD	Infectious disease
A59	Trichomoniasis	A59	Other STD	Infectious disease
A60	Anogenital herpesviral infection	A60	Viral STD	Infectious disease
A63	Other specified predominantly sexually transmitted diseases	A59	Other STD	Infectious disease
A64	sexually transmitted disease	A59	Other STD	Infectious disease
A65	Nonvenereal syphilis	A69	Other spirochetal diseases	Infectious disease
A66	Yaws	A69	Other spirochetal diseases	Infectious disease
A67	Pinta	A69	Other spirochetal diseases	Infectious disease
A68	Relapsing fever	A69	Other spirochetal diseases	Infectious disease
A69	Spirochetal infection	A69	Other spirochetal diseases	Infectious disease
A70	Chlamydia psittaci infections	A70	Other diseases caused by chlamydiae	Infectious disease
A71	Trachoma	A70	Other diseases caused by chlamydiae	Infectious disease
A74	Chlamydial infection	A70	Other diseases caused by chlamydiae	Infectious disease
A75	Typhus fever	A79	Rickettsioses	Infectious disease
A77	Spotted fever	A79	Rickettsioses	Infectious disease
A78	Q fever	A79	Rickettsioses	Infectious disease
A79	Rickettsiosis	A79	Rickettsioses	Infectious disease
A80	Acute poliomyelitis	A89	Viral infections of the central nervous system	Infectious disease
A81	Atypical virus infection of central nervous system	A89	Viral infections of the central nervous system	Infectious disease
A82	Rabies	A89	Viral infections of the central nervous system	Infectious disease
A83	Mosquito-borne viral encephalitis	A89	Viral infections of the central nervous system	Infectious disease
A84	Tick-borne viral encephalitis	A89	Viral infections of the central nervous system	Infectious disease
A85	Other specified viral encephalitis	A89	Viral infections of the central nervous system	Infectious disease
A86	viral encephalitis	A89	Viral infections of the central nervous system	Infectious disease
A87	Viral meningitis	A89	Viral infections of the central nervous system	Infectious disease
A88	Other specified viral infections of central nervous system	A89	Viral infections of the central nervous system	Infectious disease
A89	viral infection of central nervous system	A89	Viral infections of the central nervous system	Infectious disease
A92	Mosquito-borne viral fever	A99	Arthropod-borne viral fevers and viral hemorrhagic fevers	Infectious disease
A93	Other specified arthropod-borne viral fevers	A99	Arthropod-borne viral fevers and viral hemorrhagic fevers	Infectious disease
A94	arthropod-borne viral fever	A99	Arthropod-borne viral fevers and viral hemorrhagic fevers	Infectious disease
A95	Yellow fever	A99	Arthropod-borne viral fevers and viral hemorrhagic fevers	Infectious disease
A96	Arenaviral hemorrhagic fever	A99	Arthropod-borne viral fevers and viral hemorrhagic fevers	Infectious disease
A97		A99	Arthropod-borne viral fevers and viral hemorrhagic fevers	Infectious disease
A98	Other specified viral hemorrhagic fevers	A99	Arthropod-borne viral fevers and viral hemorrhagic fevers	Infectious disease
A99	viral hemorrhagic fever	A99	Arthropod-borne viral fevers and viral hemorrhagic fevers	Infectious disease
B00	Herpesviral infection	B09	Viral infections characterized by skin and mucous membrane lesions	Infectious disease
B01	Varicella without complication	B09	Viral infections characterized by skin and mucous membrane lesions	Infectious disease
B02	Zoster without complications	B09	Viral infections characterized by skin and mucous membrane lesions	Infectious disease
B03	Smallpox	B09	Viral infections characterized by skin and mucous membrane lesions	Infectious disease
B04	Monkeypox	B09	Viral infections characterized by skin and mucous membrane lesions	Infectious disease
B05	Measles without complication	B09	Viral infections characterized by skin and mucous membrane lesions	Infectious disease
B06	Rubella without complication	B09	Viral infections characterized by skin and mucous membrane lesions	Infectious disease
B07	Viral wart	B09	Viral infections characterized by skin and mucous membrane lesions	Infectious disease
B08	Oth viral infections with skin and mucous membrane lesions	B09	Viral infections characterized by skin and mucous membrane lesions	Infectious disease
B09	Unsp viral infection with skin and mucous membrane lesions	B09	Viral infections characterized by skin and mucous membrane lesions	Infectious disease
B15	Hepatitis A without hepatic coma	B15	Hepatitis	Infectious disease
B16	Acute hepatitis B w/o delta-agent	B15	Hepatitis	Infectious disease
B17	Acute viral hepatitis	B15	Hepatitis	Infectious disease
B18	Chronic viral hepatitis	B15	Hepatitis	Infectious disease
B19	viral hepatitis	B15	Hepatitis	Infectious disease
B20	Human immunodeficiency virus [HIV] disease	B20	HIV	Infectious disease
B21	Human immunodeficiency virus [HIV] disease	B20	HIV	Infectious disease
B22	Human immunodeficiency virus [HIV] disease	B20	HIV	Infectious disease
B23	Human immunodeficiency virus [HIV] disease	B20	HIV	Infectious disease
B24	Human immunodeficiency virus [HIV] disease	B20	HIV	Infectious disease
B25	Cytomegaloviral disease	B34	Other viral diseases	Infectious disease
B26	Mumps without complication	B34	Other viral diseases	Infectious disease
B27	Infectious mononucleosis	B34	Other viral diseases	Infectious disease
B30	Viral conjunctivitis	B34	Other viral diseases	Infectious disease
B33	Other specified viral diseases	B34	Other viral diseases	Infectious disease
B34	Viral infection	B34	Other viral diseases	Infectious disease
B35	Dermatophytosis	B49	Mycoses	Infectious disease
B36	Superficial mycosis	B49	Mycoses	Infectious disease
B37	Candidiasis	B49	Mycoses	Infectious disease
B38	Coccidioidomycosis	B49	Mycoses	Infectious disease
B39	Histoplasmosis	B49	Mycoses	Infectious disease
B40	Blastomycosis	B49	Mycoses	Infectious disease
B41	Paracoccidioidomycosis	B49	Mycoses	Infectious disease
B42	Sporotrichosis	B49	Mycoses	Infectious disease
B43	Chromomycosis	B49	Mycoses	Infectious disease
B44	Aspergillosis	B49	Mycoses	Infectious disease
B45	Cryptococcosis	B49	Mycoses	Infectious disease
B46	Zygomycosis	B49	Mycoses	Infectious disease
B47	Mycetoma	B49	Mycoses	Infectious disease
B48	Other specified mycoses	B49	Mycoses	Infectious disease
B49	mycosis	B49	Mycoses	Infectious disease
B50	Plasmodium falciparum malaria	B64	Protozoal diseases	Infectious disease
B51	Plasmodium vivax malaria without complication	B64	Protozoal diseases	Infectious disease
B52	Plasmodium malariae malaria without complication	B64	Protozoal diseases	Infectious disease
B53	Other malaria, not elsewhere classified	B64	Protozoal diseases	Infectious disease
B54	malaria	B64	Protozoal diseases	Infectious disease
B55	Leishmaniasis	B64	Protozoal diseases	Infectious disease
B56	African trypanosomiasis	B64	Protozoal diseases	Infectious disease
B57	Chagas' disease (chronic) with other organ involvement	B64	Protozoal diseases	Infectious disease
B58	Toxoplasmosis	B64	Protozoal diseases	Infectious disease
B59	Pneumocystosis	B64	Protozoal diseases	Infectious disease
B60	Other specified protozoal diseases	B64	Protozoal diseases	Infectious disease
B64	protozoal disease	B64	Protozoal diseases	Infectious disease
B65	Schistosomiasis	B83	Heminthiases	Infectious disease
B66	Fluke infection	B83	Heminthiases	Infectious disease
B67	Other echinococcosis	B83	Heminthiases	Infectious disease
B68	Taeniasis	B83	Heminthiases	Infectious disease
B69	Cysticercosis	B83	Heminthiases	Infectious disease
B70	Sparganosis	B83	Heminthiases	Infectious disease
B71	Cestode infection	B83	Heminthiases	Infectious disease
B72	Dracunculiasis	B83	Heminthiases	Infectious disease
B73	Onchocerciasis without eye disease	B83	Heminthiases	Infectious disease
B74	Filariasis	B83	Heminthiases	Infectious disease
B75	Trichinellosis	B83	Heminthiases	Infectious disease
B76	Hookworm disease	B83	Heminthiases	Infectious disease
B77	Ascariasis	B83	Heminthiases	Infectious disease
B78	Strongyloidiasis	B83	Heminthiases	Infectious disease
B79	Trichuriasis	B83	Heminthiases	Infectious disease
B80	Enterobiasis	B83	Heminthiases	Infectious disease
B81	Other specified intestinal helminthiases	B83	Heminthiases	Infectious disease
B82	Intestinal parasitism	B83	Heminthiases	Infectious disease
B83	Helminthiasis	B83	Heminthiases	Infectious disease
B85	Mixed pediculosis and phthiriasis	B89	Pediculosis, acariasis and other infestations	Infectious disease
B86	Scabies	B89	Pediculosis, acariasis and other infestations	Infectious disease
B87	Myiasis	B89	Pediculosis, acariasis and other infestations	Infectious disease
B88	Infestation	B89	Pediculosis, acariasis and other infestations	Infectious disease
B89	parasitic disease	B89	Pediculosis, acariasis and other infestations	Infectious disease
B90	Sequelae of respiratory and tuberculosis	B94	Sequelae of infectious and parasitic diseases	Infectious disease
B91	Sequelae of poliomyelitis	B94	Sequelae of infectious and parasitic diseases	Infectious disease
B92	Sequelae of leprosy	B94	Sequelae of infectious and parasitic diseases	Infectious disease
B94	Sequelae of infectious and parasitic disease	B94	Sequelae of infectious and parasitic diseases	Infectious disease
B95	staphylococcus as the cause of diseases classed elsewhere	B96	Bacterial infectious agents	Infectious disease
B96	Other bacterial agents as the cause of diseases classed elsewhere	B96	Bacterial infectious agents	Infectious disease
B97	Other viral agents as the cause of diseases classed elsewhere	B97	Viral infectious agents	Infectious disease
B98	Other specified infectious agents as the cause of diseases classified to other chapters	B96	Bacterial infectious agents	Infectious disease
B99	infectious disease	B99	Other infectious diseases	Infectious disease
C00	Malignant neoplasm of lip	C00	Oral cavity and pharynx cancer	Neoplasms
C01	Malignant neoplasm of base of tongue	C00	Oral cavity and pharynx cancer	Neoplasms
C02	Malignant neoplasm of tongue	C00	Oral cavity and pharynx cancer	Neoplasms
C03	Malignant neoplasm of gum	C00	Oral cavity and pharynx cancer	Neoplasms
C04	Malignant neoplasm of floor of mouth	C00	Oral cavity and pharynx cancer	Neoplasms
C05	Malignant neoplasm of palate	C00	Oral cavity and pharynx cancer	Neoplasms
C06	Malignant neoplasm of mouth	C00	Oral cavity and pharynx cancer	Neoplasms
C07	Malignant neoplasm of parotid gland	C00	Oral cavity and pharynx cancer	Neoplasms
C08	Malignant neoplasm of major salivary gland	C00	Oral cavity and pharynx cancer	Neoplasms
C09	Malignant neoplasm of tonsil	C00	Oral cavity and pharynx cancer	Neoplasms
C10	Malignant neoplasm of oropharynx	C00	Oral cavity and pharynx cancer	Neoplasms
C11	Malignant neoplasm of nasopharynx	C00	Oral cavity and pharynx cancer	Neoplasms
C12	Malignant neoplasm of pyriform sinus	C00	Oral cavity and pharynx cancer	Neoplasms
C13	Malignant neoplasm of hypopharynx	C00	Oral cavity and pharynx cancer	Neoplasms
C14	Malig neoplm of ovrlp sites of lip, oral cavity and pharynx	C00	Oral cavity and pharynx cancer	Neoplasms
C15	Malignant neoplasm of esophagus	C15	Other digestive organs cancer	Neoplasms
C16	Malignant neoplasm of stomach	C16	Stomach cancer	Neoplasms
C17	Malignant neoplasm of small intestine	C15	Other digestive organs cancer	Neoplasms
C18	Malignant neoplasm of colon	C18	Colon cancer	Neoplasms
C19	Malignant neoplasm of rectosigmoid junction	C15	Other digestive organs cancer	Neoplasms
C20	Malignant neoplasm of rectum	C20	Rectum cancer	Neoplasms
C21	Malig neoplasm of ovrlp sites of rectum, anus and anal canal	C15	Other digestive organs cancer	Neoplasms
C22	Malig neoplasm of liver, not specified as primary or second	C22	Liver and intrahepatic bile ducts cancer	Neoplasms
C23	Malignant neoplasm of gallbladder	C15	Other digestive organs cancer	Neoplasms
C24	Malignant neoplasm of biliary tract	C15	Other digestive organs cancer	Neoplasms
C25	Malignant neoplasm of pancrease	C25	Pancreas cancer	Neoplasms
C26	Malignant neoplasm of ill-defined sites within the digestive system	C15	Other digestive organs cancer	Neoplasms
C30	Malignant neoplasm of middle ear	C30	Other respiratory organs cancer	Neoplasms
C31	Malignant neoplasm of accessory sinus	C30	Other respiratory organs cancer	Neoplasms
C32	Malignant neoplasm of larynx	C30	Other respiratory organs cancer	Neoplasms
C33	Malignant neoplasm of trachea	C30	Other respiratory organs cancer	Neoplasms
C34	Malignant neoplasm of unsp part of bronchus and lung	C34	Lung and bronchus cancer	Neoplasms
C37	Malignant neoplasm of thymus	C30	Other respiratory organs cancer	Neoplasms
C38	Malig neoplm of ovrlp sites of heart, mediastinum and pleura	C30	Other respiratory organs cancer	Neoplasms
C39	Malignant neoplasm of lower respiratory tract	C30	Other respiratory organs cancer	Neoplasms
C40	Malig neoplasm of bone and articular cartilage of limbs	C40	Bones and joints cancer	Neoplasms
C41	Malignant neoplasm of bone and articular cartilage of other and unspecified sites	C40	Bones and joints cancer	Neoplasms
C43	Malignant melanoma of skin	C43	Skin cancer	Neoplasms
C44	Other specified malignant neoplasm of skin	C43	Skin cancer	Neoplasms
C45	Mesothelioma	C45	Soft tissue cancr	Neoplasms
C46	Kaposi's sarcoma	C45	Soft tissue cancr	Neoplasms
C47	Malig neoplasm of peripheral nerves and autonomic nervous system	C45	Soft tissue cancr	Neoplasms
C48	Malig neoplasm of ovrlp sites of retroperiton and peritoneum	C45	Soft tissue cancr	Neoplasms
C49	Gastrointestinal stromal tumor of other sites	C45	Soft tissue cancr	Neoplasms
C50	Malignant neoplasm of breast	C50	Breast cancer	Neoplasms
C51	Malignant neoplasm of vulva	C51	Other female genital organs cancer	Neoplasms
C52	Malignant neoplasm of vagina	C51	Other female genital organs cancer	Neoplasms
C53	Malignant neoplasm of cervix uteri	C53	Endometrial cancer	Neoplasms
C54	Malignant neoplasm of corpus uteri	C53	Endometrial cancer	Neoplasms
C55	Malignant neoplasm of uterus	C51	Other female genital organs cancer	Neoplasms
C56	Malignant neoplasm of ovary	C56	Ovary cancer	Neoplasms
C57	Malignant neoplasm of female genital organ	C51	Other female genital organs cancer	Neoplasms
C58	Malignant neoplasm of placenta	C51	Other female genital organs cancer	Neoplasms
C60	Malignant neoplasm of penis	C60	Other male genital organs cancer	Neoplasms
C61	Malignant neoplasm of prostate	C61	Prostate cancer	Neoplasms
C62	Malig neoplasm of testis	C60	Other male genital organs cancer	Neoplasms
C63	Malignant neoplasm of male genital organ	C60	Other male genital organs cancer	Neoplasms
C64	Malignant neoplasm of unsp kidney, except renal pelvis	C64	Kidney and renal pelvis cancer	Neoplasms
C65	Malignant neoplasm of renal pelvis	C64	Kidney and renal pelvis cancer	Neoplasms
C66	Malignant neoplasm of ureter	C66	Other urinary organs cancer	Neoplasms
C67	Malignant neoplasm of bladder	C67	Bladder cancer	Neoplasms
C68	Malignant neoplasm of urinary organ	C66	Other urinary organs cancer	Neoplasms
C69	Malignant neoplasm of eye and adnexa	C69	Eye and orbit cancer	Neoplasms
C70	Malignant neoplasm of meninges	C70	Brain and other nervous system cancer	Neoplasms
C71	Malignant neoplasm of brain	C70	Brain and other nervous system cancer	Neoplasms
C72	Malignant neoplasm of central nervous system	C70	Brain and other nervous system cancer	Neoplasms
C73	Malignant neoplasm of thyroid gland	C73	Thyroid cancer	Neoplasms
C74	Malignant neoplasm of adrenal gland	C74	Other endocrine cancer	Neoplasms
C75	Malignant neoplasm of endocrine gland	C74	Other endocrine cancer	Neoplasms
C76	Malignant neoplasm of other specified ill-defined sites	C76	Other and unspecified cancer	Neoplasms
C77	Secondary malignant neoplasm	C77	Metastatic cancer	Neoplasms
C78	Secondary malignant neoplasm	C77	Metastatic cancer	Neoplasms
C79	Secondary malignant neoplasm	C77	Metastatic cancer	Neoplasms
C80	Malignant neoplasm associated with transplanted organ	C76	Other and unspecified cancer	Neoplasms
C81	Hodgkin lymphoma, unsp, extranodal and solid organ sites	C81	Hodgkin lymphoma	Neoplasms
C82	Follicular lymphoma, unsp, extranodal and solid organ sites	C82	Non-Hodgkin lymphoma	Neoplasms
C83	Non-follic lymphoma, unsp, extrnod and solid organ sites	C82	Non-Hodgkin lymphoma	Neoplasms
C84	Oth mature T/NK-cell lymph, extrnod and solid organ sites	C82	Non-Hodgkin lymphoma	Neoplasms
C85	Non-Hodgkin lymphoma, unsp, extranodal and solid organ sites	C82	Non-Hodgkin lymphoma	Neoplasms
C86	Primary cutaneous CD30-positive T-cell proliferations	C82	Non-Hodgkin lymphoma	Neoplasms
C88	Malignant immunoproliferative disease	C82	Non-Hodgkin lymphoma	Neoplasms
C90	Solitary plasmacytoma in relapse	C90	Myeloma	Neoplasms
C91	Other lymphoid leukemia, in relapse	C91	Leukemia	Neoplasms
C92	Other myeloid leukemia, in relapse	C91	Leukemia	Neoplasms
C93	Other monocytic leukemia, in relapse	C91	Leukemia	Neoplasms
C94	Other specified leukemias, in relapse	C91	Leukemia	Neoplasms
C95	Leukemia, in relapse	C91	Leukemia	Neoplasms
C96	Oth malig neoplm of lymphoid, hematpoetc and related tissue	C96	Other hematological and lymphoid malignancies	Neoplasms
C97	Malignant neoplasms of independent (primary) multiple sites	C76	Other and unspecified cancer	Neoplasms
D00	Carcinoma in situ of stomach	D00	Carcinoma in situ	Neoplasms
D01	Carcinoma in situ of digestive organ	D00	Carcinoma in situ	Neoplasms
D02	Carcinoma in situ of respiratory system	D00	Carcinoma in situ	Neoplasms
D03	Melanoma in situ	D00	Carcinoma in situ	Neoplasms
D04	Carcinoma in situ of skin	D00	Carcinoma in situ	Neoplasms
D05		D00	Carcinoma in situ	Neoplasms
D06	Carcinoma in situ of cervix	D00	Carcinoma in situ	Neoplasms
D07	Carcinoma in situ of other male genital organs	D00	Carcinoma in situ	Neoplasms
D09	Carcinoma in situ	D00	Carcinoma in situ	Neoplasms
D10	Benign neoplasm of pharynx	D10	Benign tumors	Neoplasms
D11	Benign neoplasm of major salivary gland	D10	Benign tumors	Neoplasms
D12	Benign neoplasm of anus and anal canal	D10	Benign tumors	Neoplasms
D13	Benign neoplasm of ill-defined sites within the dgstv sys	D10	Benign tumors	Neoplasms
D14	Benign neoplasm of respiratory system	D10	Benign tumors	Neoplasms
D15	Benign neoplasm of intrathoracic organ	D10	Benign tumors	Neoplasms
D16	Benign neoplasm of bone and articular cartilage	D10	Benign tumors	Neoplasms
D17	Benign lipomatous neoplasm	D10	Benign tumors	Neoplasms
D18	Lymphangioma, any site	D10	Benign tumors	Neoplasms
D19	Benign neoplasm of mesothelial tissue	D10	Benign tumors	Neoplasms
D20	Benign neoplasm of soft tissue of peritoneum	D10	Benign tumors	Neoplasms
D21	Benign neoplasm of connective and other soft tissue, unsp	D10	Benign tumors	Neoplasms
D22	Melanocytic nevi	D10	Benign tumors	Neoplasms
D23	Other benign neoplasm of skin	D10	Benign tumors	Neoplasms
D24		D10	Benign tumors	Neoplasms
D25	Leiomyoma of uterus	D10	Benign tumors	Neoplasms
D26	Other benign neoplasm of uterus	D10	Benign tumors	Neoplasms
D27	Benign neoplasm of ovary	D10	Benign tumors	Neoplasms
D28	Benign neoplasm of female genital organ	D10	Benign tumors	Neoplasms
D29	Benign neoplasm of male genital organ	D10	Benign tumors	Neoplasms
D30	Benign neoplasm of urinary organ	D10	Benign tumors	Neoplasms
D31	Benign neoplasm of eye	D10	Benign tumors	Neoplasms
D32	Benign neoplasm of meninges	D10	Benign tumors	Neoplasms
D33	Benign neoplasm of central nervous system	D10	Benign tumors	Neoplasms
D34	Benign neoplasm of thyroid gland	D10	Benign tumors	Neoplasms
D35	Benign neoplasm of endocrine gland	D10	Benign tumors	Neoplasms
D36	Benign neoplasm site uncertain	D10	Benign tumors	Neoplasms
D37	Neoplasm of uncertain behavior of digestive organ, unsp	D10	Benign tumors	Neoplasms
D38	Neoplasm of uncertain behavior of respiratory organ, unsp	D10	Benign tumors	Neoplasms
D39	Neoplasm of uncertain behavior of female genital organ, unsp	D10	Benign tumors	Neoplasms
D40	Neoplasm of uncertain behavior of male genital organ, unsp	D10	Benign tumors	Neoplasms
D41	Neoplasm of uncertain behavior of urinary organ	D10	Benign tumors	Neoplasms
D42	Neoplasm of uncertain behavior of meninges	D10	Benign tumors	Neoplasms
D43	Neoplasm of uncertain behavior of cnsl, unsp	D10	Benign tumors	Neoplasms
D44	Neoplasm of uncertain behavior of unsp endocrine gland	D10	Benign tumors	Neoplasms
D45	Polycythemia vera	D10	Benign tumors	Neoplasms
D46	Other myelodysplastic syndromes	D10	Benign tumors	Neoplasms
D47	Oth neoplm of uncrt behav of lymphoid, hematpoetc & rel tiss	D10	Benign tumors	Neoplasms
D48	Neoplasm of uncertain behavior	D10	Benign tumors	Neoplasms
D50	Iron deficiency anemia	D50	Iron deficiency anaemia	Hematopoietic disease
D51	Vitamin B12 deficiency anemia	D51	Other anaemias	Hematopoietic disease
D52	Folate deficiency anemia	D51	Other anaemias	Hematopoietic disease
D53	Nutritional anemia	D51	Other anaemias	Hematopoietic disease
D55	Anemia due to enzyme disorder	D51	Other anaemias	Hematopoietic disease
D56	Thalassemia	D51	Other anaemias	Hematopoietic disease
D57	Other sickle-cell disorders with crisis	D51	Other anaemias	Hematopoietic disease
D58	Hereditary hemolytic anemia	D51	Other anaemias	Hematopoietic disease
D59	Acquired hemolytic anemia	D51	Other anaemias	Hematopoietic disease
D60	Acquired pure red cell aplasia	D51	Other anaemias	Hematopoietic disease
D61	Aplastic anemia	D51	Other anaemias	Hematopoietic disease
D62	Acute posthemorrhagic anemia	D51	Other anaemias	Hematopoietic disease
D63	Anemia in other chronic diseases classified elsewhere	D51	Other anaemias	Hematopoietic disease
D64	Anemia	D51	Other anaemias	Hematopoietic disease
D65	Disseminated intravascular coagulation	D65	Disseminated intravascular coagulation	Hematopoietic disease
D66	Hereditary factor VIII deficiency	D66	Hereditary blood disorder	Hematopoietic disease
D67	Hereditary factor IX deficiency	D66	Hereditary blood disorder	Hematopoietic disease
D68	Coagulation defect	D68	Secondary bleeding disorders	Hematopoietic disease
D69	Hemorrhagic condition	D69	Purpura and other hemorrhagic conditions	Hematopoietic disease
D70	Neutropenia	D70	Neutropenia	Hematopoietic disease
D71	Functional disorders of polymorphonuclear neutrophils	D71	Functional disorders of polymorphonuclear neutrophils	Hematopoietic disease
D72	Disorder of white blood cells	D72	Other disorders of white blood cells	Hematopoietic disease
D73	Disease of spleen	D73	Disease of spleen	Hematopoietic disease
D74	Methemoglobinemia	D74	Methemoglobinemia	Hematopoietic disease
D75	Disease of blood and blood-forming organs	D75	Other diseases of the blood and lymphatic system	Hematopoietic disease
D76	Other histiocytosis syndromes	D75	Other diseases of the blood and lymphatic system	Hematopoietic disease
D77	Oth disord of bld/bld-frm organs in diseases classd elswhr	D75	Other diseases of the blood and lymphatic system	Hematopoietic disease
D80	Immunodeficiency with predominantly antibody defects, unsp	D80	Immunodeficiencies	Hematopoietic disease
D81	Combined immunodeficiency	D80	Immunodeficiencies	Hematopoietic disease
D82	Immunodeficiency associated with major defect	D80	Immunodeficiencies	Hematopoietic disease
D83	Common variable immunodeficiency	D80	Immunodeficiencies	Hematopoietic disease
D84	Immunodeficiency	D80	Immunodeficiencies	Hematopoietic disease
D86	Sarcoidosis	D86	Sarcoidosis	Hematopoietic disease
D89	Disorder involving the immune mechanism	D80	Immunodeficiencies	Hematopoietic disease
E00	Congenital iodine-deficiency syndrome	E00	Hypothyroid conditions	Endocrine/metabolic disease
E01	Oth iodine-deficiency related thyroid disord and allied cond	E00	Hypothyroid conditions	Endocrine/metabolic disease
E02	Subclinical iodine-deficiency hypothyroidism	E00	Hypothyroid conditions	Endocrine/metabolic disease
E03	Hypothyroidism	E00	Hypothyroid conditions	Endocrine/metabolic disease
E04	Nontoxic goiter	E04	Non-toxic goiter	Endocrine/metabolic disease
E05	Thyrotoxicosis with thyrotoxic crisis or storm	E05	Graves’ disease	Endocrine/metabolic disease
E06	Thyroiditis	E02	Thyroid disorders	Endocrine/metabolic disease
E07	Disorder of thyroid	E02	Thyroid disorders	Endocrine/metabolic disease
E10	Type 1 diabetes mellitus without complications	E10	Diabetes	Endocrine/metabolic disease
E11	Type 2 diabetes mellitus without complications	E10	Diabetes	Endocrine/metabolic disease
E12	Malnutrition-related diabetes mellitus	E10	Diabetes	Endocrine/metabolic disease
E13	Other specified diabetes mellitus without complications	E10	Diabetes	Endocrine/metabolic disease
E14	Other specified diabetes	E10	Diabetes	Endocrine/metabolic disease
E15	Nondiabetic hypoglycemic coma	E15	Nondiabetic hypoglycaemic coma	Endocrine/metabolic disease
E16	Disorder of pancreatic internal secretion	E16	Other disorders of pancreatic internal secretion	Endocrine/metabolic disease
E20	Hypoparathyroidism	E20	Hypoparathyroidism	Endocrine/metabolic disease
E21	Disorder of parathyroid gland	E21	Hyperparathyroidism and other disorders of parathyroid gland	Endocrine/metabolic disease
E22	Hyperfunction of pituitary gland	E22	Hyperfunction of pituitary gland	Endocrine/metabolic disease
E23	Disorder of pituitary gland	E23	Hypofunction and other disorders of pituitary gland	Endocrine/metabolic disease
E24	Cushing's syndrome	E24	Cushing syndrome	Endocrine/metabolic disease
E25	Adrenogenital disorder	E25	Adrenogenital disorders	Endocrine/metabolic disease
E26	Hyperaldosteronism	E26	Hyperaldosteronism	Endocrine/metabolic disease
E27	Disorder of adrenal gland	E27	Other disorders of adrenal gland	Endocrine/metabolic disease
E28	Ovarian dysfunction	E28	Ovarian dysfunction	Endocrine/metabolic disease
E29	Testicular dysfunction	E29	Testicular dysfunction	Endocrine/metabolic disease
E30	Disorder of puberty	E30	Disorders of puberty, not elsewhere classified	Endocrine/metabolic disease
E31	Polyglandular dysfunction	E31	Polyglandular dysfunction	Endocrine/metabolic disease
E32	Disease of thymus	E32	Diseases of thymus	Endocrine/metabolic disease
E34	Endocrine disorder	E34	Other endocrine disorders	Endocrine/metabolic disease
E35	Disorders of endocrine glands in diseases classd elswhr	E35	Disorders of endocrine glands in diseases classified elsewhere	Endocrine/metabolic disease
E40	Kwashiorkor	E40	Malnutrition	Endocrine/metabolic disease
E41	Nutritional marasmus	E40	Malnutrition	Endocrine/metabolic disease
E42	Marasmic kwashiorkor	E40	Malnutrition	Endocrine/metabolic disease
E43	severe protein-calorie malnutrition	E40	Malnutrition	Endocrine/metabolic disease
E44	Mild protein-calorie malnutrition	E40	Malnutrition	Endocrine/metabolic disease
E45	Retarded development following protein-calorie malnutrition	E40	Malnutrition	Endocrine/metabolic disease
E46	protein-calorie malnutrition	E40	Malnutrition	Endocrine/metabolic disease
E50	Vitamin A deficiency	E40	Malnutrition	Endocrine/metabolic disease
E51	Thiamine deficiency	E40	Malnutrition	Endocrine/metabolic disease
E52	Niacin deficiency [pellagra]	E40	Malnutrition	Endocrine/metabolic disease
E53	Vitamin B deficiency	E40	Malnutrition	Endocrine/metabolic disease
E54	Ascorbic acid deficiency	E40	Malnutrition	Endocrine/metabolic disease
E55	Vitamin D deficiency	E40	Malnutrition	Endocrine/metabolic disease
E56	Vitamin deficiency	E40	Malnutrition	Endocrine/metabolic disease
E58	Dietary calcium deficiency	E40	Malnutrition	Endocrine/metabolic disease
E59	Dietary selenium deficiency	E40	Malnutrition	Endocrine/metabolic disease
E60	Dietary zinc deficiency	E40	Malnutrition	Endocrine/metabolic disease
E61	Deficiency of nutrient element	E40	Malnutrition	Endocrine/metabolic disease
E63	Nutritional deficiency	E40	Malnutrition	Endocrine/metabolic disease
E64	Sequelae of nutritional deficiency	E64	Sequelae of malnutrition and other nutritional deficiencies	Endocrine/metabolic disease
E65	Localized adiposity	E65	Other hypernutrition disorders	Endocrine/metabolic disease
E66	Obesity	E66	Obesity	Endocrine/metabolic disease
E67	Other specified hyperalimentation	E65	Other hypernutrition disorders	Endocrine/metabolic disease
E68	Sequelae of hyperalimentation	E68	Sequelae of hyperalimentation	Endocrine/metabolic disease
E70	Disorder of aromatic amino-acid metabolism	E70	Disorders of aromatic amino-acid metabolism	Endocrine/metabolic disease
E71	Other peroxisomal disorders	E71	Disorders of branched-chain amino-acid metabolism and fatty-acid metabolism	Endocrine/metabolic disease
E72	Disorder of amino-acid metabolism	E72	Other disorders of amino-acid metabolism	Endocrine/metabolic disease
E73	Lactose intolerance	E73	Lactose intolerance	Endocrine/metabolic disease
E74	Disorder of carbohydrate metabolism	E74	Other disorders of carbohydrate metabolism	Endocrine/metabolic disease
E75	Lipid storage disorder	E75	Disorders of sphingolipid metabolism and other lipid storage disorders	Endocrine/metabolic disease
E76	Glucosaminoglycan metabolism disorder	E76	Disorders of glycosaminoglycan metabolism	Endocrine/metabolic disease
E77	Disorder of glycoprotein metabolism	E77	Disorders of glycoprotein metabolism	Endocrine/metabolic disease
E78	Disorder of lipoprotein metabolism	E78	Disorders of lipoprotein metabolism and other lipidaemias	Endocrine/metabolic disease
E79	Disorder of purine and pyrimidine metabolism	E79	Disorders of purine and pyrimidine metabolism	Endocrine/metabolic disease
E80	Disorder of bilirubin metabolism	E80	Disorders of porphyrin and bilirubin metabolism	Endocrine/metabolic disease
E83	Disorder of mineral metabolism	E83	Disorders of mineral metabolism	Endocrine/metabolic disease
E84	Cystic fibrosis	E84	Cystic fibrosis	Endocrine/metabolic disease
E85	Amyloidosis	E85	Amyloidosis	Endocrine/metabolic disease
E86	Volume depletion	E86	Volume depletion	Endocrine/metabolic disease
E87	Oth disorders of electrolyte and fluid balance, NEC	E87	Other disorders of fluid, electrolyte and acid-base balance	Endocrine/metabolic disease
E88	Metabolic disorder	E88	Other metabolic disorders	Endocrine/metabolic disease
E89	Oth postproc endocrine and metabolic comp and disorders	E89	Postprocedural endocrine and metabolic disorders, not elsewhere classified	Endocrine/metabolic disease
E90	Nutritional and metabolic disorders in diseases classified elsewhere	E90	Nutritional and metabolic disorders in diseases classified elsewhere	Endocrine/metabolic disease
F00	Dementia	F00	Alzheimer disease	Mental disorders
F01	Vascular dementia with behavioral disturbance	F01	Vascular dementia	Mental disorders
F02	Dementia in oth diseases classd elswhr w behavioral disturb	F02	Other dementia	Mental disorders
F03	dementia with behavioral disturbance	F02	Other dementia	Mental disorders
F04	Amnestic disorder due to known physiological condition	F09	Other organic mental disorder	Mental disorders
F05	Delirium due to known physiological condition	F05	Delirium due to known physiological condition	Mental disorders
F06	Oth mental disorders due to known physiological condition	F06	Other mental disorders due to known physiological condition(cognitive disorder)	Mental disorders
F07	Unsp personality & behavrl disord due to known physiol cond	F09	Other organic mental disorder	Mental disorders
F09	Unsp mental disorder due to known physiological condition	F09	Other organic mental disorder	Mental disorders
F10	Alcohol use, unsp with alcohol-induced disorder	F10	Alcohol abuse	Mental disorders
F11	Opioid use, unsp with opioid-induced disorder	F11	Opioids abuse	Mental disorders
F12	Cannabis use, unsp with unsp cannabis-induced disorder	F12	Cannabinoids abuse	Mental disorders
F13	Sedative, hypnotic or anxiolytic use, unsp w unsp disorder	F13	Sedatives or hypnotics abuse	Mental disorders
F14	Cocaine use, unsp with cocaine-induced disorder	F14	Cocaine abuse	Mental disorders
F15	Oth stimulant use, unsp with unsp stimulant-induced disorder	F15	Other stimulants abuse	Mental disorders
F16	Hallucinogen use, unsp w unsp hallucinogen-induced disorder	F16	Hallucinogens abuse	Mental disorders
F17	Nicotine dependence, oth tobacco product, w unsp disorders	F17	Tobacco abuse	Mental disorders
F18	Inhalant use, unsp with unsp inhalant-induced disorder	F18	Volatile solvents abuse	Mental disorders
F19	Oth psychoactive substance use, unsp w unsp disorder	F19	Multiple drug or other psychoactive substances abuse	Mental disorders
F20	Schizophrenia	F20	Schizophrenia	Mental disorders
F21	Schizotypal disorder	F20	Schizophrenia	Mental disorders
F22	Delusional disorders	F20	Schizophrenia	Mental disorders
F23	Brief psychotic disorder	F20	Schizophrenia	Mental disorders
F24	Shared psychotic disorder	F20	Schizophrenia	Mental disorders
F25	Schizoaffective disorder	F20	Schizophrenia	Mental disorders
F28	Oth psych disorder not due to a sub or known physiol cond	F20	Schizophrenia	Mental disorders
F29	Unsp psychosis not due to a substance or known physiol cond	F20	Schizophrenia	Mental disorders
F30	Manic episode	F30	Bipolar disorder	Mental disorders
F31	Bipolar disorder	F30	Bipolar disorder	Mental disorders
F32	Major depressive disorder, single episode	F32	Depression	Mental disorders
F33	Major depressive disorder, recurrent	F32	Depression	Mental disorders
F34	Persistent mood [affective] disorder	F39	Other mood disorder	Mental disorders
F38	mood [affective] disorder	F39	Other mood disorder	Mental disorders
F39	mood [affective] disorder	F39	Other mood disorder	Mental disorders
F40	Phobic anxiety disorder	F40	Anxiety	Mental disorders
F41	Anxiety disorder	F40	Anxiety	Mental disorders
F42	Obsessive-compulsive disorder	F42	Obsessive-compulsive disorder	Mental disorders
F43	Reaction to severe stress	F43	Stress-related disorder	Mental disorders
F44	Dissociative and conversion disorder	F44	Dissociative disorders	Mental disorders
F45	Somatoform disorder	F45	Somatoform disorder	Mental disorders
F48	Nonpsychotic mental disorder	F48	Nonpsychotic mental disorder	Mental disorders
F50	Eating disorder	F50	Eating disorder	Mental disorders
F51	Sleep disorder not due to a sub or known physiol cond, unsp	F51	Sleep disorder not due to a sub or known physiological condition	Mental disorders
F52	Unsp sexual dysfnct not due to a sub or known physiol cond	F52	Unsp sexual dysfnct not due to a sub or known physiol cond	Mental disorders
F53	Puerperal psychosis	F53	Puerperal psychosis	Mental disorders
F54	Psych & behavrl factors assoc w disord or dis classd elswhr	F54	Psych & behavrl factors assoc w disord or dis classd elswhr	Mental disorders
F55	Abuse of other non-psychoactive substances	F55	Abuse of other non-psychoactive substances	Mental disorders
F59	Unsp behavrl synd assoc w physiol disturb and physcl factors	F59	Unsp behavrl synd assoc w physiol disturb and physcl factors	Mental disorders
F60	Personality disorder	F60	Personality and behavioral disorder	Mental disorders
F61	Mixed and other personality disorders	F60	Personality and behavioral disorder	Mental disorders
F62	Enduring personality changes, not attributable to brain damage and disease	F60	Personality and behavioral disorder	Mental disorders
F63	Impulse disorder	F60	Personality and behavioral disorder	Mental disorders
F64	Gender identity disorder	F60	Personality and behavioral disorder	Mental disorders
F65	Paraphilia	F60	Personality and behavioral disorder	Mental disorders
F66	Other sexual disorders	F60	Personality and behavioral disorder	Mental disorders
F68	Other specified disorders of adult personality and behavior	F60	Personality and behavioral disorder	Mental disorders
F69	disorder of adult personality and behavior	F60	Personality and behavioral disorder	Mental disorders
F70	Mild intellectual disabilities	F70	Mental retardation	Mental disorders
F71	Moderate intellectual disabilities	F70	Mental retardation	Mental disorders
F72	Severe intellectual disabilities	F70	Mental retardation	Mental disorders
F73	Profound intellectual disabilities	F70	Mental retardation	Mental disorders
F78	Other intellectual disabilities	F70	Mental retardation	Mental disorders
F79	intellectual disabilities	F70	Mental retardation	Mental disorders
F80	Developmental disorder of speech and language	F70	Psychological developmental disorders	Mental disorders
F81	Developmental disorder of scholastic skills	F70	Psychological developmental disorders	Mental disorders
F82	Specific developmental disorder of motor function	F70	Psychological developmental disorders	Mental disorders
F83		F70	Psychological developmental disorders	Mental disorders
F84	Pervasive developmental disorder	F70	Psychological developmental disorders	Mental disorders
F88	Other disorders of psychological development	F70	Psychological developmental disorders	Mental disorders
F89	disorder of psychological development	F70	Psychological developmental disorders	Mental disorders
F90	Attention-deficit hyperactivity disorder type	F90	Behavioral and emotional disorders with debut during childhood	Mental disorders
F91	Conduct disorder	F90	Behavioral and emotional disorders with debut during childhood	Mental disorders
F92	Mixed disorders of conduct and emotions	F90	Behavioral and emotional disorders with debut during childhood	Mental disorders
F93	Childhood emotional disorder	F90	Behavioral and emotional disorders with debut during childhood	Mental disorders
F94	Childhood disorder of social functioning	F90	Behavioral and emotional disorders with debut during childhood	Mental disorders
F95	Tic disorder	F90	Behavioral and emotional disorders with debut during childhood	Mental disorders
F98	Unsp behav/emotn disord w onst usly occur in chldhd and adol	F90	Behavioral and emotional disorders with debut during childhood	Mental disorders
F99	Mental disorder, not otherwise specified	F99	Mental disorder, not otherwise specified	Mental disorders
G00	Bacterial meningitis	G00	Meningitis, encephalitis and abscess in the CNS	Diseases of the nervous system
G01	Meningitis in bacterial diseases classified elsewhere	G00	Meningitis, encephalitis and abscess in the CNS	Diseases of the nervous system
G02	Meningitis in oth infec/parastc diseases classd elswhr	G00	Meningitis, encephalitis and abscess in the CNS	Diseases of the nervous system
G03	Meningitis	G00	Meningitis, encephalitis and abscess in the CNS	Diseases of the nervous system
G04	Myelitis	G00	Meningitis, encephalitis and abscess in the CNS	Diseases of the nervous system
G05	Myelitis in diseases classified elsewhere	G00	Meningitis, encephalitis and abscess in the CNS	Diseases of the nervous system
G06	Extradural and subdural abscess	G00	Meningitis, encephalitis and abscess in the CNS	Diseases of the nervous system
G07	Intcrn & intraspinal abscs & granuloma in dis classd elswhr	G00	Meningitis, encephalitis and abscess in the CNS	Diseases of the nervous system
G08	Intracranial and intraspinal phlebitis and thrombophlebitis	G08	Intracranial and intraspinal phlebitis and thrombophlebitis	Diseases of the nervous system
G09	Sequelae of inflammatory diseases of central nervous system	G09	Sequelae of inflammatory diseases of central nervous system	Diseases of the nervous system
G10	Huntington's disease	G10	Systemic atrophies primarily engaging the CNS	Diseases of the nervous system
G11	Hereditary ataxia	G10	Systemic atrophies primarily engaging the CNS	Diseases of the nervous system
G12	Spinal muscular atrophy	G10	Systemic atrophies primarily engaging the CNS	Diseases of the nervous system
G13	Systemic atrophy aff cnsl in oth diseases classd elswhr	G10	Systemic atrophies primarily engaging the CNS	Diseases of the nervous system
G14	Postpolio syndrome	G10	Systemic atrophies primarily engaging the CNS	Diseases of the nervous system
G20	Parkinson's disease	G20	Extrapyramidal and movement disorders	Diseases of the nervous system
G21	Secondary parkinsonism	G20	Extrapyramidal and movement disorders	Diseases of the nervous system
G22	Parkinsonism in diseases classified elsewhere	G20	Extrapyramidal and movement disorders	Diseases of the nervous system
G23	Degenerative disease of basal ganglia	G20	Extrapyramidal and movement disorders	Diseases of the nervous system
G24	Dystonia	G20	Extrapyramidal and movement disorders	Diseases of the nervous system
G25	Extrapyramidal and movement disorder	G20	Extrapyramidal and movement disorders	Diseases of the nervous system
G26	Extrapyramidal and movement disord in diseases classd elswhr	G20	Extrapyramidal and movement disorders	Diseases of the nervous system
G30	Alzheimer's disease	F00	Alzheimer disease	Mental disorders
G31	Degenerative disease of nervous system	G30	Other degenerative diseases in the CNS	Diseases of the nervous system
G32	Oth degeneratv disord of nervous sys in dis classd elswhr	G30	Other degenerative diseases in the CNS	Diseases of the nervous system
G35	Multiple sclerosis	G35	Demyelinating diseases of the CNS	Diseases of the nervous system
G36	Acute disseminated demyelination	G35	Demyelinating diseases of the CNS	Diseases of the nervous system
G37	Demyelinating disease of central nervous system	G35	Demyelinating diseases of the CNS	Diseases of the nervous system
G40	Juvenile myoclonic epilepsy, intractable, w/o stat epi	G40	Epilepsia	Diseases of the nervous system
G41	Epilepsia	G40	Epilepsia	Diseases of the nervous system
G43	Abdominal migraine, intractable	G43	Migraine	Diseases of the nervous system
G44	Other headache syndrome	G44	Other headache syndromes	Diseases of the nervous system
G45	Transient cerebral ischemic attack	G45	Transient cerebral ischemic attack	Diseases of the nervous system
G46	Oth vascular syndromes of brain in cerebrovascular diseases	G46	Other vascular syndromes of brain in cerebrovascular diseases	Diseases of the nervous system
G47	Sleep disorder	G47	Sleep disorder	Diseases of the nervous system
G50	Disorder of trigeminal nerve	G50	Diseases in nerves, nerve roots and nerve plexa	Diseases of the nervous system
G51	Disorder of facial nerve	G50	Diseases in nerves, nerve roots and nerve plexa	Diseases of the nervous system
G52	Cranial nerve disorder	G50	Diseases in nerves, nerve roots and nerve plexa	Diseases of the nervous system
G53	Cranial nerve disorders in diseases classified elsewhere	G50	Diseases in nerves, nerve roots and nerve plexa	Diseases of the nervous system
G54	Nerve root and plexus disorder	G50	Diseases in nerves, nerve roots and nerve plexa	Diseases of the nervous system
G55	Nerve root and plexus compressions in diseases classd elswhr	G50	Diseases in nerves, nerve roots and nerve plexa	Diseases of the nervous system
G56	mononeuropathy of bilateral upper limbs	G50	Diseases in nerves, nerve roots and nerve plexa	Diseases of the nervous system
G57	mononeuropathy of bilateral lower limbs	G50	Diseases in nerves, nerve roots and nerve plexa	Diseases of the nervous system
G58	Mononeuropathy	G50	Diseases in nerves, nerve roots and nerve plexa	Diseases of the nervous system
G59	Mononeuropathy in diseases classified elsewhere	G50	Diseases in nerves, nerve roots and nerve plexa	Diseases of the nervous system
G60	Hereditary and idiopathic neuropathy	G60	Polyneuropathies	Diseases of the nervous system
G61	Inflammatory polyneuropathy	G60	Polyneuropathies	Diseases of the nervous system
G62	Polyneuropathy	G60	Polyneuropathies	Diseases of the nervous system
G63	Polyneuropathy in diseases classified elsewhere	G60	Polyneuropathies	Diseases of the nervous system
G64	Other disorders of peripheral nervous system	G64	Other disorders of peripheral nervous system	Diseases of the nervous system
G70	Myoneural disorder	G70	Neuromuscular diseases	Diseases of the nervous system
G71	Primary disorder of muscle	G70	Neuromuscular diseases	Diseases of the nervous system
G72	Myopathy	G70	Neuromuscular diseases	Diseases of the nervous system
G73	Myopathy in diseases classified elsewhere	G70	Neuromuscular diseases	Diseases of the nervous system
G80	Cerebral palsy	G80	Cerebral palsy and other paralytic syndromes	Diseases of the nervous system
G81	Hemiplegia	G80	Cerebral palsy and other paralytic syndromes	Diseases of the nervous system
G82	Quadriplegia, C5-C7 incomplete	G80	Cerebral palsy and other paralytic syndromes	Diseases of the nervous system
G83	Paralytic syndrome	G80	Cerebral palsy and other paralytic syndromes	Diseases of the nervous system
G90	Disorder of the autonomic nervous system	G90	Disorder of the autonomic nervous system	Diseases of the nervous system
G91	Hydrocephalus	G91	Hydrocephalus	Diseases of the nervous system
G92	Toxic encephalopathy	G92	Toxic encephalopathy	Diseases of the nervous system
G93	Disorder of brain	G93	Disorder of brain	Diseases of the nervous system
G94	Other disorders of brain in diseases classified elsewhere	G94	Other disorders of brain in diseases classified elsewhere	Diseases of the nervous system
G95	Disease of spinal cord	G95	Disease of spinal cord	Diseases of the nervous system
G96	Disorder of central nervous system	G96	Disorder of central nervous system	Diseases of the nervous system
G97	Oth postproc complications and disorders of nervous sys	G97	Oth postproc complications and disorders of nervous sys	Diseases of the nervous system
G98	Other disorders of nervous system	G98	Other disorders of nervous system	Diseases of the nervous system
G99	Oth disrd of nervous system in diseases classified elsewhere	G99	Oth disrd of nervous system in diseases classified elsewhere	Diseases of the nervous system
H00	Chalazion eye eyelid	H00	Hordeolum (stye) and chalazion	Diseases of sense organs
H01	inflammation of eyelid	H01	Inflammation of eyelid	Diseases of sense organs
H02	disorder of eyelid	H02	Disorder of eyelid	Diseases of sense organs
H03	Disorders of eyelid in diseases classified elsewhere	H03	Disorders of eyelid in diseases classified elsewhere	Diseases of sense organs
H04	Disorder of lacrimal system	H04	Disorder of lacrimal system	Diseases of sense organs
H05	disorder of orbit	H05	Disorder of orbit	Diseases of sense organs
H06	Disorders of lacrimal system and orbit	H06	Disorders of lacrimal system and orbit	Diseases of sense organs
H10	conjunctivitis	H10	Diseases of the conjunctivae	Diseases of sense organs
H11	disorder of conjunctiva	H10	Diseases of the conjunctivae	Diseases of sense organs
H13	Disorders of conjunctiva in diseases classified elsewhere	H10	Diseases of the conjunctivae	Diseases of sense organs
H15	disorder of sclera	H15	Diseases of the sclerae, cornea, iris and ciliary body	Diseases of sense organs
H16	keratitis	H15	Diseases of the sclerae, cornea, iris and ciliary body	Diseases of sense organs
H17	corneal scar and opacity	H15	Diseases of the sclerae, cornea, iris and ciliary body	Diseases of sense organs
H18	disorder of cornea	H15	Diseases of the sclerae, cornea, iris and ciliary body	Diseases of sense organs
H19	Disorders of sclera and cornea in diseases classified elsewhere	H15	Diseases of the sclerae, cornea, iris and ciliary body	Diseases of sense organs
H20	iridocyclitis	H15	Diseases of the sclerae, cornea, iris and ciliary body	Diseases of sense organs
H21	disorder of iris and ciliary body	H15	Diseases of the sclerae, cornea, iris and ciliary body	Diseases of sense organs
H22	Disorders of iris and ciliary body in diseases classd elswhr	H15	Diseases of the sclerae, cornea, iris and ciliary body	Diseases of sense organs
H25	age-related cataract	H25	Disorders of the lens	Diseases of sense organs
H26	cataract	H25	Disorders of the lens	Diseases of sense organs
H27	disorder of lens	H25	Disorders of the lens	Diseases of sense organs
H28	Cataract in diseases classified elsewhere	H25	Disorders of the lens	Diseases of sense organs
H30	chorioretinal inflammation, bilateral	H30	Disorders of choroid and retina	Diseases of sense organs
H31	disorder of choroid	H30	Disorders of choroid and retina	Diseases of sense organs
H32	Chorioretinal disorders in diseases classified elsewhere	H30	Disorders of choroid and retina	Diseases of sense organs
H33	Other retinal detachments	H30	Disorders of choroid and retina	Diseases of sense organs
H34	retinal vascular occlusion	H30	Disorders of choroid and retina	Diseases of sense organs
H35	retinal disorder	H30	Disorders of choroid and retina	Diseases of sense organs
H36	Retinal disorders in diseases classified elsewhere	H30	Disorders of choroid and retina	Diseases of sense organs
H40	glaucoma	H40	Glaucoma	Diseases of sense organs
H42	Glaucoma in diseases classified elsewhere	H40	Glaucoma	Diseases of sense organs
H43	disorder of vitreous body	H43	Disorders of the vitreous body and globe	Diseases of sense organs
H44	disorder of globe	H43	Disorders of the vitreous body and globe	Diseases of sense organs
H45	Disorders of vitreous body and globe in diseases classified elsewhere	H43	Disorders of the vitreous body and globe	Diseases of sense organs
H46	optic neuritis	H46	Disorders of the optic nerve and visual pathways	Diseases of sense organs
H47	disorder of visual pathways	H46	Disorders of the optic nerve and visual pathways	Diseases of sense organs
H48	Disorders of optic [2nd] nerve and visual pathways in diseases classified elsewhere	H46	Disorders of the optic nerve and visual pathways	Diseases of sense organs
H49	paralytic strabismus	H49	Disorders of the ocular muscles, binocular movement, accommodation and refraction	Diseases of sense organs
H50	strabismus	H49	Disorders of the ocular muscles, binocular movement, accommodation and refraction	Diseases of sense organs
H51	disorder of binocular movement	H49	Disorders of the ocular muscles, binocular movement, accommodation and refraction	Diseases of sense organs
H52	disorder of refraction	H49	Disorders of the ocular muscles, binocular movement, accommodation and refraction	Diseases of sense organs
H53	visual disturbance	H53	Visual disturbances and blindness	Diseases of sense organs
H54	Legal blindness	H53	Visual disturbances and blindness	Diseases of sense organs
H55	Other irregular eye movements	H59	Other disorders of eye and adnexa	Diseases of sense organs
H57	disorder of eye and adnexa	H59	Other disorders of eye and adnexa	Diseases of sense organs
H58	Other disorders of eye and adnexain diseases classified elsewhere	H59	Other disorders of eye and adnexa	Diseases of sense organs
H59	Oth postproc comp and disorders of eye and adnexa, NEC	H59	Other disorders of eye and adnexa	Diseases of sense organs
H60	otitis externa, bilateral	H60	Infections of the ear	Diseases of sense organs
H61	Disorder of external ear, bilateral	H61	Diseases of the external ear	Diseases of sense organs
H62	Oth disorders of ext ear in diseases classd elswhr, unsp ear	H61	Diseases of the external ear	Diseases of sense organs
H65	nonsuppurative otitis media, bilateral	H60	Infections of the ear	Diseases of sense organs
H66	Otitis media, bilateral	H60	Infections of the ear	Diseases of sense organs
H67	Otitis media in diseases classified elsewhere, unsp ear	H60	Infections of the ear	Diseases of sense organs
H68	Extrinsic cartilagenous obst of eustach tube, unsp ear	H75	Diseases of the middle ear and mastoid	Diseases of sense organs
H69	Eustachian tube disorder, bilateral	H75	Diseases of the middle ear and mastoid	Diseases of sense organs
H70	mastoiditis, bilateral	H75	Diseases of the middle ear and mastoid	Diseases of sense organs
H71	cholesteatoma, bilateral	H75	Diseases of the middle ear and mastoid	Diseases of sense organs
H72	perforation of tympanic membrane, bilateral	H75	Diseases of the middle ear and mastoid	Diseases of sense organs
H73	disorder of tympanic membrane, bilateral	H75	Diseases of the middle ear and mastoid	Diseases of sense organs
H74	disorder of middle ear and mastoid, bilateral	H75	Diseases of the middle ear and mastoid	Diseases of sense organs
H75	Oth disrd of mid ear and mastoid in dis classd elswhr, bi	H75	Diseases of the middle ear and mastoid	Diseases of sense organs
H80	otosclerosis, bilateral	H80	Diseases of the inner ear	Diseases of sense organs
H81	disorder of vestibular function, bilateral	H80	Diseases of the inner ear	Diseases of sense organs
H82	Vertiginous syndromes in diseases classd elswhr, unsp ear	H80	Diseases of the inner ear	Diseases of sense organs
H83	disease of inner ear, bilateral	H80	Diseases of the inner ear	Diseases of sense organs
H90	Mix cndct/snrl hear loss,uni,l ear w rstrcd hear cntra side	H90	Other disorders of the ear	Diseases of sense organs
H91	hearing loss, bilateral	H90	Other disorders of the ear	Diseases of sense organs
H92	Otorrhagia, bilateral	H90	Other disorders of the ear	Diseases of sense organs
H93	Pulsatile tinnitus ear	H90	Other disorders of the ear	Diseases of sense organs
H94	Oth disrd of ear in diseases classified elsewhere, bilateral	H90	Other disorders of the ear	Diseases of sense organs
H95	Oth postproc comp and disorders of the ear/mastd, NEC	H90	Other disorders of the ear	Diseases of sense organs
I00	Rheumatic fever without heart involvement	I00	Acute rheumatic fever	Circulatory system disease
I01	Acute rheumatic heart disease	I00	Acute rheumatic fever	Circulatory system disease
I02	Rheumatic chorea without heart involvement	I00	Acute rheumatic fever	Circulatory system disease
I05	Rheumatic mitral valve disease	I05	Chronic rheumatic heart disease	Circulatory system disease
I06	Rheumatic aortic valve disease	I05	Chronic rheumatic heart disease	Circulatory system disease
I07	Rheumatic tricuspid valve disease	I05	Chronic rheumatic heart disease	Circulatory system disease
I08	Rheumatic multiple valve disease	I05	Chronic rheumatic heart disease	Circulatory system disease
I09	Rheumatic heart disease	I05	Chronic rheumatic heart disease	Circulatory system disease
I10	Essential (primary) hypertension	I10	Hypertensive disorders	Circulatory system disease
I11	Hypertensive heart disease without heart failure	I10	Hypertensive disorders	Circulatory system disease
I12	Hypertensive chronic kidney disease w stg 1-4/unsp chr kdny	I10	Hypertensive disorders	Circulatory system disease
I13	Hyp hrt & chr kdny dis w hrt fail and w stg 5 chr kdny/ESRD	I10	Hypertensive disorders	Circulatory system disease
I15	Secondary hypertension	I10	Hypertensive disorders	Circulatory system disease
I20	Angina pectoris	I20	Angina pectoris	Circulatory system disease
I21	myocardial infarction	I21	Ischemic heart disease	Circulatory system disease
I22	Subsequent myocardial infarction	I21	Ischemic heart disease	Circulatory system disease
I23	complications following acute myocardial infarction	I21	Ischemic heart disease	Circulatory system disease
I24	Acute ischemic heart disease	I21	Ischemic heart disease	Circulatory system disease
I25	Chronic ischemic heart disease	I21	Ischemic heart disease	Circulatory system disease
I26	Other pulmonary embolism without acute cor pulmonale	I26	Embolism and thrombosis	Circulatory system disease
I27	Pulmonary heart disease	I27	Other pulmonary heart diseases	Circulatory system disease
I28	Disease of pulmonary vessels	I27	Other pulmonary heart diseases	Circulatory system disease
I30	Acute pericarditis	I30	Diseases of pericardium	Circulatory system disease
I31	Disease of pericardium	I30	Diseases of pericardium	Circulatory system disease
I32	Pericarditis in diseases classified elsewhere	I30	Diseases of pericardium	Circulatory system disease
I33	Acute and subacute endocarditis	I33	Endocarditis	Circulatory system disease
I34	Nonrheumatic mitral valve disorder	I34	Non-rheumatic valve disorders	Circulatory system disease
I35	Nonrheumatic aortic valve disorder	I34	Non-rheumatic valve disorders	Circulatory system disease
I36	Nonrheumatic tricuspid valve disorder	I34	Non-rheumatic valve disorders	Circulatory system disease
I37	Nonrheumatic pulmonary valve disorder	I34	Non-rheumatic valve disorders	Circulatory system disease
I38	Endocarditis, valve unspecified	I33	Endocarditis	Circulatory system disease
I39	Endocarditis and heart valve disord in dis classd elswhr	I33	Endocarditis	Circulatory system disease
I40	Acute myocarditis	I40	Myocarditis	Circulatory system disease
I41	Myocarditis in diseases classified elsewhere	I40	Myocarditis	Circulatory system disease
I42	Cardiomyopathy	I42	Cardiomyopathy	Circulatory system disease
I43	Cardiomyopathy in diseases classified elsewhere	I42	Cardiomyopathy	Circulatory system disease
I44	Atrioventricular and left bundle-branch block	I49	Other cardiac arrhythmias	Circulatory system disease
I45	Conduction disorder	I49	Other cardiac arrhythmias	Circulatory system disease
I46	Cardiac arrest	I46	Cardiac arrest	Circulatory system disease
I47	Paroxysmal tachycardia	I49	Other cardiac arrhythmias	Circulatory system disease
I48	atrial flutter	I48	Atrial fibrillation and flutter	Circulatory system disease
I49	Cardiac arrhythmia	I49	Other cardiac arrhythmias	Circulatory system disease
I50	Heart failure	I50	Heart failure	Circulatory system disease
I51	Complications and ill-defined descriptions of heart disease	I51	Complications and ill-defined descriptions of heart disease	Circulatory system disease
I52	Other heart disorders in diseases classified elsewhere	I52	Other heart disorders in diseases classified elsewhere	Circulatory system disease
I60	Nontraumatic subarachnoid hemorrhage	I60	Stroke	Circulatory system disease
I61	Nontraumatic intracerebral hemorrhage	I60	Stroke	Circulatory system disease
I62	Nontraumatic intracranial hemorrhage	I60	Stroke	Circulatory system disease
I63	Cerebral infarction	I60	Stroke	Circulatory system disease
I64	Stroke, not specified as haemorrhage or infarction	I60	Stroke	Circulatory system disease
I65	Occlusion and stenosis of precerebral artery	I65	Other cerebrovascular diseases	Circulatory system disease
I66	Occlusion and stenosis of cerebral artery	I65	Other cerebrovascular diseases	Circulatory system disease
I67	Cerebrovascular disease	I65	Other cerebrovascular diseases	Circulatory system disease
I68	Oth cerebrovascular disorders in diseases classd elswhr	I65	Other cerebrovascular diseases	Circulatory system disease
I69	Other sequelae following cerebrovascular disease	I69	Sequelae of cerebrovascular disease	Circulatory system disease
I70	Chronic total occlusion of artery of the extremities	I70	Atherosclerosis	Circulatory system disease
I71	Aortic aneurysm and dissection	I71	Aneurysm and dissection	Circulatory system disease
I72	Other aneurysm and dissection	I71	Aneurysm and dissection	Circulatory system disease
I73	Peripheral vascular disease	I73	Peripheral vascular disease	Circulatory system disease
I74	Embolism and thrombosis of artery	I26	Embolism and thrombosis	Circulatory system disease
I77	Disorder of arteries and arterioles	I77	Disorder of arteries capillaries, and arterioles	Circulatory system disease
I78	Disease of capillaries	I77	Disorder of arteries capillaries, and arterioles	Circulatory system disease
I79	Oth disord of art,arterioles & capilare in dis classd elswhr	I77	Disorder of arteries capillaries, and arterioles	Circulatory system disease
I80	Phlebitis and thrombophlebitis	I26	Embolism and thrombosis	Circulatory system disease
I81	Portal vein thrombosis	I26	Embolism and thrombosis	Circulatory system disease
I82	Chronic embolism and thombos unsp internal jugular vein	I26	Embolism and thrombosis	Circulatory system disease
I83	Varicose veins of lower extremities	I83	Varicose veins of lower extremities	Circulatory system disease
I85	Secondary esophageal varices with bleeding	I85	Secondary esophageal varices with bleeding	Circulatory system disease
I86	Varicose veins of other specified sites	I86	Varicose veins of other specified sites	Circulatory system disease
I87	Disorder of vein	I87	Disorder of vein	Circulatory system disease
I88	Nonspecific lymphadenitis	I88	Nonspecific lymphadenitis	Circulatory system disease
I89	Noninfective disorder of lymphatic vessels and nodes, unsp	I89	Other non-infectious diseases of the lymph vessels and lymph nodes, unspecified	Circulatory system disease
I95	Hypotension	I95	Hypotension	Circulatory system disease
I97	Oth postproc comp and disorders of the circ sys, NEC	I97	Lymphedema	Circulatory system disease
I98	Other disorders of circulatory system in diseases classified elsewhere	I99	Unspecified disorder of circulatory system	Circulatory system disease
I99	Unspecified disorder of circulatory system	I99	Unspecified disorder of circulatory system	Circulatory system disease
J00	Acute nasopharyngitis [common cold]	J00	Upper respiratory infections	Respiratory system disease
J01	Acute recurrent sinusitis	J00	Upper respiratory infections	Respiratory system disease
J02	Acute pharyngitis	J00	Upper respiratory infections	Respiratory system disease
J03	Acute recurrent tonsillitis	J00	Upper respiratory infections	Respiratory system disease
J04	Supraglottitis, with obstruction	J00	Upper respiratory infections	Respiratory system disease
J05	Acute epiglottitis with obstruction	J00	Upper respiratory infections	Respiratory system disease
J06	Acute upper respiratory infection	J00	Upper respiratory infections	Respiratory system disease
J09	Flu due to ident novel influenza A virus w oth manifest	J09	Influenza	Respiratory system disease
J10	Influenza due to oth ident influenza virus w oth manifest	J09	Influenza	Respiratory system disease
J11	Influenza due to unidentified influenza virus w oth manifest	J09	Influenza	Respiratory system disease
J12	Viral pneumonia	J12	Pneumonia	Respiratory system disease
J13	Pneumonia due to Streptococcus pneumoniae	J12	Pneumonia	Respiratory system disease
J14	Pneumonia due to Hemophilus influenzae	J12	Pneumonia	Respiratory system disease
J15	bacterial pneumonia	J12	Pneumonia	Respiratory system disease
J16	Pneumonia due to other specified infectious organisms	J12	Pneumonia	Respiratory system disease
J17	Pneumonia in diseases classified elsewhere	J12	Pneumonia	Respiratory system disease
J18	Pneumonia organism	J12	Pneumonia	Respiratory system disease
J20	Acute bronchitis	J20	Other acute Lower respiratory infections	Respiratory system disease
J21	Acute bronchiolitis	J20	Other acute Lower respiratory infections	Respiratory system disease
J22	acute lower respiratory infection	J20	Other acute Lower respiratory infections	Respiratory system disease
J30	Allergic rhinitis	J30	Rhinitis	Respiratory system disease
J31	Chronic pharyngitis	J30	Rhinitis	Respiratory system disease
J32	Chronic sinusitis	J30	Rhinitis	Respiratory system disease
J33	Nasal polyp	J33	Nasal polyp	Respiratory system disease
J34	disorder of nose and nasal sinuses	J34	Disorder of nose and nasal sinuses	Respiratory system disease
J35	Chronic disease of tonsils and adenoids	J35	Chronic disease of tonsils and adenoids	Respiratory system disease
J36	Peritonsillar abscess	J36	Peritonsillar abscess	Respiratory system disease
J37	Chronic laryngotracheitis	J37	Chronic laryngotracheitis	Respiratory system disease
J38	Diseases of the vocal folds and larynx, not elsewhere specified	J38	Diseases of the vocal folds and larynx, not elsewhere specified	Respiratory system disease
J39	Disease of upper respiratory tract	J39	Disease of upper respiratory tract	Respiratory system disease
J40	Bronchitis, not specified as acute or chronic	J40	Bronchitis, not specified as acute or chronic	Respiratory system disease
J41	Mixed simple and mucopurulent chronic bronchitis	J41	Chronic bronchitis	Respiratory system disease
J42	chronic bronchitis	J41	Chronic bronchitis	Respiratory system disease
J43	Emphysema	J43	Emphysema	Respiratory system disease
J44	Chronic obstructive pulmonary disease	J44	Chronic obstructive pulmonary disease	Respiratory system disease
J45	Other asthma	J45	Asthma	Respiratory system disease
J46	Status asthmaticus	J45	Asthma	Respiratory system disease
J47	Bronchiectasis, uncomplicated	J47	Bronchiectasis, uncomplicated	Respiratory system disease
J60	Coalworker's pneumoconiosis	J60	Lung disease caused by external factors	Respiratory system disease
J61	Pneumoconiosis due to asbestos and other mineral fibers	J60	Lung disease caused by external factors	Respiratory system disease
J62	Pneumoconiosis due to other dust containing silica	J60	Lung disease caused by external factors	Respiratory system disease
J63	Pneumoconiosis due to other specified inorganic dusts	J60	Lung disease caused by external factors	Respiratory system disease
J64	pneumoconiosis	J60	Lung disease caused by external factors	Respiratory system disease
J65	Pneumoconiosis associated with tuberculosis	J60	Lung disease caused by external factors	Respiratory system disease
J66	Airway disease due to other specific organic dusts	J60	Lung disease caused by external factors	Respiratory system disease
J67	Hypersensitivity pneumonitis due to organic dust	J60	Lung disease caused by external factors	Respiratory system disease
J68	Unsp resp cond due to chemicals, gases, fumes and vapors	J60	Lung disease caused by external factors	Respiratory system disease
J69	Pneumonitis due to inhalation of other solids and liquids	J60	Lung disease caused by external factors	Respiratory system disease
J70	Respiratory conditions due to external causes	J60	Lung disease caused by external factors	Respiratory system disease
J80	Acute respiratory distress syndrome	J80	Acute respiratory distress syndrome	Respiratory system disease
J81	Chronic pulmonary edema	J81	Chronic pulmonary edema	Respiratory system disease
J82	Pulmonary eosinophilia, not elsewhere classified	J82	Pulmonary eosinophilia, not elsewhere classified	Respiratory system disease
J84	Interstitial pulmonary disease	J82	Pulmonary eosinophilia, not elsewhere classified	Respiratory system disease
J85	Abscess of mediastinum	J85	Abscess of mediastinum	Respiratory system disease
J86	Pyothorax without fistula	J86	Pyothorax without fistula	Respiratory system disease
J90	Pleural effusion, not elsewhere classified	J90	Pleural effusion	Respiratory system disease
J91	Pleural effusion in other conditions classified elsewhere	J90	Pleural effusion	Respiratory system disease
J92	Pleural plaque without asbestos	J92	Pleural plaque	Respiratory system disease
J93	Pneumothorax	J93	Pneumothorax	Respiratory system disease
J94	Pleural condition	J94	Pleural condition	Respiratory system disease
J95	Oth postproc complications and disorders of resp sys, NEC	J95	Other diseases of the respiratory system	Respiratory system disease
J96	Respiratory failure with hypercapnia	J96	Respiratory failure	Respiratory system disease
J98	Respiratory disorder	J95	Other diseases of the respiratory system	Respiratory system disease
J99	Respiratory disorders in diseases classified elsewhere	J95	Other diseases of the respiratory system	Respiratory system disease
K00	Disorder of tooth development	K00	Disease of hard tissue of teeth	Digestive system disease
K01	Impacted teeth	K00	Disease of hard tissue of teeth	Digestive system disease
K02	Dental caries	K00	Disease of hard tissue of teeth	Digestive system disease
K03	Disease of hard tissues of teeth	K00	Disease of hard tissue of teeth	Digestive system disease
K04	Other diseases of pulp and periapical tissues	K04	Diseases of pulp and periapical tissues	Digestive system disease
K05	Periodontal disease	K05	Periodontal disease	Digestive system disease
K06	Disorder of gingiva and edentulous alveolar ridge, unsp	K06	Disorder of gingiva and edentulous alveolar ridge, unsp	Digestive system disease
K07	Dentofacial anomalies	K07	Dentofacial anomalies	Digestive system disease
K08	Disorder of teeth and supporting structures	K08	Disorder of teeth and supporting structures	Digestive system disease
K09	Cyst of oral region	K09	Cyst of oral region	Digestive system disease
K10	Other diseases of jaws	K10	Other diseases of jaws	Digestive system disease
K11	Disease of salivary gland	K11	Disease of salivary gland	Digestive system disease
K12	Other oral mucositis (ulcerative)	K12	Stomatitis and related lesions	Digestive system disease
K13	Other lesions of oral mucosa	K13	Other lesions of oral mucosa	Digestive system disease
K14	Disease of tongue	K14	Disease of tongue	Digestive system disease
K20	Esophagitis	K20	Oesophagitis	Digestive system disease
K21	Gastro-esophageal reflux disease without esophagitis	K21	Gastro-oesophageal reflux disease	Digestive system disease
K22	Disease of esophagus	K22	Other diseases of oesophagus	Digestive system disease
K23	Disorders of esophagus in diseases classified elsewhere	K23	Disorders of esophagus in diseases classified elsewhere	Digestive system disease
K25	Gastric ulcer, unsp as acute or chronic, w/o hemor or perf	K25	Gastric ulcer	Digestive system disease
K26	Duodenal ulcer, unsp as acute or chronic, w/o hemor or perf	K26	Duodenal ulcer	Digestive system disease
K27	Peptic ulc, site unsp, unsp as ac or chr, w/o hemor or perf	K27	Peptic ulcer, site unspecified	Digestive system disease
K28	Gastrojejunal ulcer, unsp as acute or chr, w/o hemor or perf	K28	Gastrojejunal ulcer	Digestive system disease
K29	Gastroduodenitis, with bleeding	K29	Gastritis and duodenitis	Digestive system disease
K30	Functional dyspepsia	K30	Functional dyspepsia	Digestive system disease
K31	Disease of stomach and duodenum	K31	Disease of stomach and duodenum	Digestive system disease
K35	Other acute appendicitis	K35	Appendicitis	Digestive system disease
K36	Other appendicitis	K35	Appendicitis	Digestive system disease
K37	appendicitis	K35	Appendicitis	Digestive system disease
K38	Disease of appendix	K38	Disease of appendix	Digestive system disease
K40	Unilateral inguinal hernia, w/o obst or gangrene, recurrent	K40	Inguinal hernia	Digestive system disease
K41	Unilateral femoral hernia, w/o obst or gangrene, recurrent	K41	Femoral hernia	Digestive system disease
K42	Umbilical hernia without obstruction or gangrene	K42	Umbilical hernia	Digestive system disease
K43	Ventral hernia without obstruction or gangrene	K43	Ventral hernia	Digestive system disease
K44	Diaphragmatic hernia without obstruction or gangrene	K44	Diaphragmatic hernia	Digestive system disease
K45	Oth abdominal hernia without obstruction or gangrene	K45	Other abdominal hernia	Digestive system disease
K46	abdominal hernia without obstruction or gangrene	K46	Unspecified abdominal hernia	Digestive system disease
K50	Crohn's disease, with complications	K50	Inflammatory bowel disease	Digestive system disease
K51	Ulcerative colitis, unsp with complications	K50	Inflammatory bowel disease	Digestive system disease
K52	Noninfective gastroenteritis and colitis	K52	Noninfective gastroenteritis and colitis	Digestive system disease
K55	Vascular disorder of intestine	K55	Vascular disorder of intestine	Digestive system disease
K56	Ileus	K56	Ileus	Digestive system disease
K57	Dvtrcli of intest, part unsp, w/o perf or abscess w bleeding	K57	Diverticular disease of intestine	Digestive system disease
K58	Irritable bowel syndrome without diarrhea	K58	Irritable bowel syndrome	Digestive system disease
K59	Functional intestinal disorder	K59	Other functional intestinal disorders	Digestive system disease
K60	Fissure and fistula of the anal and rectal regions	K60	Fissure and fistula of the anal and rectal regions	Digestive system disease
K61	Intrasphincteric abscess	K61	Intrasphincteric abscess	Digestive system disease
K62	Disease of anus and rectum	K62	Other diseases of anus and rectum	Digestive system disease
K63	Disease of intestine	K63	Other diseases of intestine	Digestive system disease
K64	hemorrhoids	K64	Haemorrhoids and perianal venous thrombosis	Digestive system disease
K65	Peritonitis	K65	Peritonitis	Digestive system disease
K66	Disorder of peritoneum	K66	Other disorders of peritoneum	Digestive system disease
K67	Disorders of peritoneum in infectious diseases classd elswhr	K67	Disorders of peritoneum in infectious diseases classd elswhr	Digestive system disease
K70	Alcoholic liver disease	K70	Alcoholic liver disease	Digestive system disease
K71	Toxic liver disease	K71	Toxic liver disease	Digestive system disease
K72	Hepatic failure, not elsewhere specified	K72	Hepatic failure, not elsewhere specified	Digestive system disease
K73	Chronic hepatitis	K73	Chronic hepatitis	Digestive system disease
K74	Other cirrhosis of liver	K74	Other cirrhosis of liver	Digestive system disease
K75	Inflammatory liver disease	K75	Inflammatory liver disease	Digestive system disease
K76	Liver disease	K76	Other diseases of liver	Digestive system disease
K77	Liver disorders in diseases classified elsewhere	K77	Liver disorders in diseases classified elsewhere	Digestive system disease
K80	Other cholelithiasis with obstruction	K80	Cholelithiasis	Digestive system disease
K81	Cholecystitis	K81	Cholecystitis	Digestive system disease
K82	Disease of gallbladder	K82	Disease of gallbladder and biliary tract	Digestive system disease
K83	Disease of biliary tract	K82	Disease of gallbladder and biliary tract	Digestive system disease
K85	Acute pancreatitis with infected necrosis	K85	Acute pancreatitis with infected necrosis	Digestive system disease
K86	Disease of pancreas	K86	Disease of pancreas	Digestive system disease
K87	Disord of GB, biliary trac and pancreas in dis classd elswhr	K87	Disord of GB, biliary trac and pancreas in dis classd elswhr	Digestive system disease
K90	Intestinal malabsorption	K90	Intestinal malabsorption	Digestive system disease
K91	Oth postprocedural complications and disorders of dgstv sys	K91	Oth postprocedural complications and disorders of dgstv sys	Digestive system disease
K92	Other disease of digestive system	K92	Other disease of digestive system	Digestive system disease
K93	Disorders of other digestive organs in diseases classified elsewhere	K93	Disorders of other digestive organs in diseases classified elsewhere	Digestive system disease
L00	Staphylococcal scalded skin syndrome	L01	Skin and subcutaneous infections	Dermatologic disease
L01	Impetiginization of other dermatoses	L01	Skin and subcutaneous infections	Dermatologic disease
L02	Carbuncle	L01	Skin and subcutaneous infections	Dermatologic disease
L03	Acute lymphangitis	L01	Skin and subcutaneous infections	Dermatologic disease
L04	Acute lymphadenitis	L01	Skin and subcutaneous infections	Dermatologic disease
L05	Pilonidal sinus without abscess	L01	Skin and subcutaneous infections	Dermatologic disease
L08	Local infection of the skin and subcutaneous tissue, unsp	L01	Skin and subcutaneous infections	Dermatologic disease
L10	Pemphigus	L10	Bullous disorders	Dermatologic disease
L11	Acantholytic disorder	L10	Bullous disorders	Dermatologic disease
L12	Pemphigoid	L10	Bullous disorders	Dermatologic disease
L13	Bullous disorder	L10	Bullous disorders	Dermatologic disease
L14	Bullous disorders in diseases classified elsewhere	L10	Bullous disorders	Dermatologic disease
L20	Atopic dermatitis	L20	Dermatitis	Dermatologic disease
L21	Seborrheic dermatitis	L20	Dermatitis	Dermatologic disease
L22	Diaper dermatitis	L20	Dermatitis	Dermatologic disease
L23	Allergic contact dermatitis cause	L20	Dermatitis	Dermatologic disease
L24	Irritant contact dermatitis cause	L20	Dermatitis	Dermatologic disease
L25	contact dermatitis cause	L20	Dermatitis	Dermatologic disease
L26	Exfoliative dermatitis	L20	Dermatitis	Dermatologic disease
L27	Dermatitis due to substance taken internally	L20	Dermatitis	Dermatologic disease
L28	Other prurigo	L20	Dermatitis	Dermatologic disease
L29	Pruritus	L20	Dermatitis	Dermatologic disease
L30	Dermatitis	L20	Dermatitis	Dermatologic disease
L40	Psoriasis	L40	Papulosquamous disorders	Dermatologic disease
L41	Parapsoriasis	L40	Papulosquamous disorders	Dermatologic disease
L42	Pityriasis rosea	L40	Papulosquamous disorders	Dermatologic disease
L43	Lichen planus	L40	Papulosquamous disorders	Dermatologic disease
L44	Papulosquamous disorder	L40	Papulosquamous disorders	Dermatologic disease
L45	Papulosquamous disorders in diseases classified elsewhere	L40	Papulosquamous disorders	Dermatologic disease
L50	Urticaria	L50	Urticaria	Dermatologic disease
L51	Erythema multiforme	L51	Erythema	Dermatologic disease
L52	Erythema nodosum	L51	Erythema	Dermatologic disease
L53	Erythematous condition	L51	Erythema	Dermatologic disease
L54	Erythema in diseases classified elsewhere	L51	Erythema	Dermatologic disease
L55	Sunburn	L59	Radiation-related disorders of the skin and subcutaneous tissue	Dermatologic disease
L56	Acute skin change due to ultraviolet radiation	L59	Radiation-related disorders of the skin and subcutaneous tissue	Dermatologic disease
L57	Skin changes due to chr expsr to nonionizing radiation	L59	Radiation-related disorders of the skin and subcutaneous tissue	Dermatologic disease
L58	Radiodermatitis	L59	Radiation-related disorders of the skin and subcutaneous tissue	Dermatologic disease
L59	Disorder of the skin, subcu related to radiation	L59	Radiation-related disorders of the skin and subcutaneous tissue	Dermatologic disease
L60	Nail disorder	L60	Nail disorders	Dermatologic disease
L62	Nail disorders in diseases classified elsewhere	L60	Nail disorders	Dermatologic disease
L63	Alopecia areata	L63	Alopecia	Dermatologic disease
L64	Androgenic alopecia	L63	Alopecia	Dermatologic disease
L65	Nonscarring hair loss	L63	Alopecia	Dermatologic disease
L66	Cicatricial alopecia	L63	Alopecia	Dermatologic disease
L67	Hair color and hair shaft abnormality	L67	Hair color and hair shaft abnormality	Dermatologic disease
L68	Hypertrichosis	L68	Hypertrichosis	Dermatologic disease
L70	Acne	L70	Acne	Dermatologic disease
L71	Rosacea	L71	Rosacea	Dermatologic disease
L72	Follicular cyst of the skin and subcutaneous tissue	L72	Follicular cyst of the skin and subcutaneous tissue	Dermatologic disease
L73	Follicular disorder	L73	Follicular disorders	Dermatologic disease
L74	Eccrine sweat disorder	L74	Sweat disorder	Dermatologic disease
L75	Apocrine sweat disorder	L74	Sweat disorder	Dermatologic disease
L80	Vitiligo	L80	Vitiligo	Dermatologic disease
L81	Disorder of pigmentation	L81	Disorder of pigmentation	Dermatologic disease
L82	Other seborrheic keratosis	L82	Other seborrheic keratosis	Dermatologic disease
L83	Acanthosis nigricans	L83	Acanthosis nigricans	Dermatologic disease
L84	Corns and callosities	L84	Corns and callosities	Dermatologic disease
L85	Epidermal thickening	L85	Epidermal thickening	Dermatologic disease
L86	Keratoderma in diseases classified elsewhere	L86	Keratoderma in diseases classified elsewhere	Dermatologic disease
L87	Transepidermal elimination disorder	L87	Transepidermal elimination disorder	Dermatologic disease
L88	Pyoderma gangrenosum	L88	Pyoderma gangrenosum	Dermatologic disease
L89	Pressure ulcer	L89	Pressure ulcer	Dermatologic disease
L90	Atrophic skin diseases	L90	Atrophic skin diseases	Dermatologic disease
L91	Hypertrophic skin diseases	L91	Hypertrophic skin diseases	Dermatologic disease
L92	Granulomatous disorder of the skin	L92	Granulomatous disorder of the skin	Dermatologic disease
L93	Other local lupus erythematosus	L93	Other local lupus erythematosus	Dermatologic disease
L94	Localized connective tissue disorder	L94	Localized connective tissue disorder	Dermatologic disease
L95	Vasculitis limited to the skin	L95	Vasculitis limited to the skin	Dermatologic disease
L97	Non-prs chronic ulc unsp prt of l low leg w unsp severity	L97	Ulcer of lower limb	Dermatologic disease
L98	Disorder of the skin and subcutaneous tissue	L98	Disorder of the skin and subcutaneous tissue	Dermatologic disease
L99	Oth disorders of skin, subcu in diseases classd elswhr	L99	Oth disorders of skin, subcu in diseases classd elswhr	Dermatologic disease
M00	Pyogenic arthritis	M00	Infectious arthropathies	Musculoskeletal system disease
M01	Dir infct of mult joints in infec/parastc dis classd elswhr	M00	Infectious arthropathies	Musculoskeletal system disease
M02	Reactive arthropathy	M00	Infectious arthropathies	Musculoskeletal system disease
M03	Postinfective and reactive arthropathies in diseases classified elsewhere	M00	Infectious arthropathies	Musculoskeletal system disease
M05	Rheumatoid arthritis with rheumatoid factor	M05	Autoimmune arthritis	Musculoskeletal system disease
M06	Rheumatoid arthritis	M05	Autoimmune arthritis	Musculoskeletal system disease
M07	Enteropathic arthropathies, multiple sites	M05	Autoimmune arthritis	Musculoskeletal system disease
M08	Juvenile arthritis, multiple sites	M05	Autoimmune arthritis	Musculoskeletal system disease
M09	Juvenile arthritis in diseases classified elsewhere	M05	Autoimmune arthritis	Musculoskeletal system disease
M10	Gout	M10	Other inflammatory arthritis	Musculoskeletal system disease
M11	Crystal arthropathy	M10	Other inflammatory arthritis	Musculoskeletal system disease
M12	Arthropathy	M10	Other inflammatory arthritis	Musculoskeletal system disease
M13	Other specified arthritis, multiple sites	M10	Other inflammatory arthritis	Musculoskeletal system disease
M14	Arthropathies in oth diseases classd elswhr, multiple sites	M10	Other inflammatory arthritis	Musculoskeletal system disease
M15	Polyosteoarthritis	M15	Osteoarthritis	Musculoskeletal system disease
M16	Osteoarthrosis of hip	M15	Osteoarthritis	Musculoskeletal system disease
M17	Osteoarthrosis of knee	M15	Osteoarthritis	Musculoskeletal system disease
M18	Osteoarthrosis of first carpometacarpal joint	M15	Osteoarthritis	Musculoskeletal system disease
M19	Secondary osteoarthrosis site	M15	Osteoarthritis	Musculoskeletal system disease
M20	Acquired deformities of fingers and toes	M20	Other joint disorders	Musculoskeletal system disease
M21	Other acquired deformities of limbs	M20	Other joint disorders	Musculoskeletal system disease
M22	Disorders of patella	M20	Other joint disorders	Musculoskeletal system disease
M23	Internal derangement of knee	M20	Other joint disorders	Musculoskeletal system disease
M24	Joint derangement	M20	Other joint disorders	Musculoskeletal system disease
M25	Joint disorder	M20	Other joint disorders	Musculoskeletal system disease
M30	Other conditions related to polyarteritis nodosa	M30	Systemic connective tissue disorders	Musculoskeletal system disease
M31	Necrotizing vasculopathy	M30	Systemic connective tissue disorders	Musculoskeletal system disease
M32	Systemic lupus erythematosus	M30	Systemic connective tissue disorders	Musculoskeletal system disease
M33	Dermatopolymyositis, unsp with other organ involvement	M30	Systemic connective tissue disorders	Musculoskeletal system disease
M34	Systemic sclerosis	M30	Systemic connective tissue disorders	Musculoskeletal system disease
M35	Systemic involvement of connective tissue	M30	Systemic connective tissue disorders	Musculoskeletal system disease
M36	Systemic disord of conn tiss in oth diseases classd elswhr	M30	Systemic connective tissue disorders	Musculoskeletal system disease
M40	Lordosis, lumbosacral region	M40	Deforming dorsopathies	Musculoskeletal system disease
M41	Scoliosis	M40	Deforming dorsopathies	Musculoskeletal system disease
M42	Spinal osteochondrosis	M40	Deforming dorsopathies	Musculoskeletal system disease
M43	Deforming dorsopathy	M40	Deforming dorsopathies	Musculoskeletal system disease
M45	Ankylosing spondylitis s in spine	M45	Ankylosing spondylitis	Musculoskeletal system disease
M46	Unsp inflammatory spondylopathy, multiple sites in spine	M46	Other inflammatory spondylopathies	Musculoskeletal system disease
M47	Spondylosis	M47	Spondylosis	Musculoskeletal system disease
M48	Spondylopathy	M48	Spondylopathy	Musculoskeletal system disease
M49	Spond in diseases classd elswhr, multiple sites in spine	M49	Spondylopathies in diseases classified elsewhere	Musculoskeletal system disease
M50	Cervical disc disorder, cervicothoracic region	M50	Cervical disc disorders	Musculoskeletal system disease
M51	Unsp thoracic, thoracolum and lumbosacr intvrt disc disorder	M51	Other intervertebral disc disorders	Musculoskeletal system disease
M53	Dorsopathy	M53	Other dorsopathies, not elsewhere classified	Musculoskeletal system disease
M54	Dorsalgia	M54	Dorsalgia	Musculoskeletal system disease
M60	Myositis	M60	Disorders of muscles	Musculoskeletal system disease
M61	Calcification and ossification of muscle	M60	Disorders of muscles	Musculoskeletal system disease
M62	Disorder of muscle	M60	Disorders of muscles	Musculoskeletal system disease
M63	Disord of muscle in diseases classd elswhr, multiple sites	M60	Disorders of muscles	Musculoskeletal system disease
M65	Synovitis and tenosynovitis	M65	Disorders of synovium and tendons	Musculoskeletal system disease
M66	Spontaneous rupture of tendon	M65	Disorders of synovium and tendons	Musculoskeletal system disease
M67	disorder of synovium and tendon, multiple sites	M65	Disorders of synovium and tendons	Musculoskeletal system disease
M68	Disorders of synovium and tendon in diseases classified elsewhere	M65	Disorders of synovium and tendons	Musculoskeletal system disease
M70	Unsp soft tissue disord related to use/pressure mult sites	M70	Unspecified soft tissue disorders related to use/pressure	Musculoskeletal system disease
M71	Bursopathy	M71	Bursopathy	Musculoskeletal system disease
M72	Fibroblastic disorder	M72	Fibroblastic disorder	Musculoskeletal system disease
M73	Soft tissue disorders in diseases classified elsewhere	M73	Soft tissue disorders in diseases classified elsewhere	Musculoskeletal system disease
M75	Shoulder lesion	M75	Shoulder lesion	Musculoskeletal system disease
M76	enthesopathy, lower limb, excluding foot	M77	Enthesopathy	Musculoskeletal system disease
M77	Enthesopathy	M77	Enthesopathy	Musculoskeletal system disease
M79	Myalgia and Pain in limb	M79	Other soft tissue disorders, not elsewhere classified	Musculoskeletal system disease
M80	Oth osteopor w current path fracture, vertebra(e), sequela	M80	Osteoporosis	Musculoskeletal system disease
M81	Other osteoporosis without current pathological fracture	M80	Osteoporosis	Musculoskeletal system disease
M82	Other osteoporosis without current pathological fracture	M80	Osteoporosis	Musculoskeletal system disease
M83	Adult osteomalacia	M83	Adult osteomalacia	Musculoskeletal system disease
M84	Disorder of continuity of bone	M84	Disorder of continuity of bone	Musculoskeletal system disease
M85	Other Disorder of bone density and structure	M85	Other Disorders of bone density and structure	Musculoskeletal system disease
M86	Osteomyelitis	M86	Osteomyelitis	Musculoskeletal system disease
M87	Osteonecrosis	M87	Osteonecrosis	Musculoskeletal system disease
M88	Osteitis deformans of bone	M88	Osteitis deformans of bone	Musculoskeletal system disease
M89	Other Disorder of bone	M89	Other Disorder of bone	Musculoskeletal system disease
M90	Osteopathy in diseases classified elsewhere, multiple sites	M90	Osteopathy	Musculoskeletal system disease
M91	Juvenile osteochondrosis of hip and pelvis	M91	Juvenile osteochondrosis of hip and pelvis	Musculoskeletal system disease
M92	Juvenile osteochondrosis	M92	Juvenile osteochondrosis	Musculoskeletal system disease
M93	Osteochondropathy multiple sites	M93	Chondropathies	Musculoskeletal system disease
M94	Disorder of cartilage	M93	Chondropathies	Musculoskeletal system disease
M95	Acquired deformity of musculoskeletal system	M95	Acquired deformity of musculoskeletal system	Musculoskeletal system disease
M96	Oth intraop and postproc comp and disorders of the ms sys	M96	Oth intraop and postproc comp and disorders of the ms sys	Musculoskeletal system disease
M99	Biomechanical lesion	M99	Biomechanical lesion	Musculoskeletal system disease
N00	Acute nephritic syndrome	N08	Glomerular disorders	Genitourinary system disease
N01	Rapidly progr nephritic syndrome	N08	Glomerular disorders	Genitourinary system disease
N02	Recurrent and perst hematuria	N08	Glomerular disorders	Genitourinary system disease
N03	Chronic nephritic syndrome	N08	Glomerular disorders	Genitourinary system disease
N04	Nephrotic syndrome	N08	Glomerular disorders	Genitourinary system disease
N05	Unsp nephritic syndrome	N08	Glomerular disorders	Genitourinary system disease
N06	Isolated proteinuria	N08	Glomerular disorders	Genitourinary system disease
N07	Hereditary nephropathy	N08	Glomerular disorders	Genitourinary system disease
N08	Glomerular disorders in diseases classified elsewhere	N08	Glomerular disorders	Genitourinary system disease
N10	Acute pyelonephritis	N10	Acute tubulo-interstitial nephritis	Genitourinary system disease
N11	Chronic tubulo-interstitial nephritis	N11	Renal tubulo-interstitial diseases	Genitourinary system disease
N12	Tubulo-interstitial nephritis, not spcf as acute or chronic	N11	Renal tubulo-interstitial diseases	Genitourinary system disease
N13	Obstructive and reflux uropathy	N13	Obstructive and reflux uropathy	Genitourinary system disease
N14	Toxic nephropathy, not elsewhere classified	N11	Renal tubulo-interstitial diseases	Genitourinary system disease
N15	Renal tubulo-interstitial disease	N11	Renal tubulo-interstitial diseases	Genitourinary system disease
N16	Renal tubulo-interstitial disord in diseases classd elswhr	N11	Renal tubulo-interstitial diseases	Genitourinary system disease
N17	Acute kidney failure	N17	Acute renal failure	Genitourinary system disease
N18	Chronic kidney disease	N18	Chronic kidney disease	Genitourinary system disease
N19	Unspecified kidney failure	N19	Unspecified kidney failure	Genitourinary system disease
N20	Urinary calculus	N20	Urolithiasis	Genitourinary system disease
N21	Calculus of lower urinary tract	N20	Urolithiasis	Genitourinary system disease
N22	Calculus of urinary tract in diseases classified elsewhere	N20	Urolithiasis	Genitourinary system disease
N23	renal colic	N20	Urolithiasis	Genitourinary system disease
N25	Disorder rslt from impaired renal tubular function, unsp	N29	Other disorders of kidney and ureter	Genitourinary system disease
N26	Renal sclerosis	N29	Other disorders of kidney and ureter	Genitourinary system disease
N27	Small kidney	N29	Other disorders of kidney and ureter	Genitourinary system disease
N28	Disorder of kidney and ureter	N29	Other disorders of kidney and ureter	Genitourinary system disease
N29	Oth disorders of kidney and ureter in diseases classd elswhr	N29	Other disorders of kidney and ureter	Genitourinary system disease
N30	Cystitis with hematuria	N30	Cystitis	Genitourinary system disease
N31	Neuromuscular dysfunction of bladder	N31	Neuromuscular dysfunction of bladder	Genitourinary system disease
N32	Bladder disorder	N32	Bladder disorder	Genitourinary system disease
N33	Bladder disorders in diseases classified elsewhere	N33	Bladder disorders in diseases classified elsewhere	Genitourinary system disease
N34	Urethral syndrome	N34	Urethral syndrome	Genitourinary system disease
N35	Urethral stricture	N35	Urethral stricture	Genitourinary system disease
N36	Urethral disorder	N36	Urethral disorder	Genitourinary system disease
N37	Urethral disorders in diseases classified elsewhere	N37	Urethral disorders in diseases classified elsewhere	Genitourinary system disease
N39	Other disorder of urinary system	N39	Disorders of urinary system, possibly infection	Genitourinary system disease
N40	Nodular prostate with lower urinary tract symptoms	N40	Hyperplasia of prostate	Genitourinary system disease
N41	Inflammatory disease of prostate	N41	Inflammatory disease of prostate	Genitourinary system disease
N42	Disorder of prostate	N42	Other disorders of prostate	Genitourinary system disease
N43	Spermatocele of epididymis, multiple	N43	Hydrocele and spermatocele	Genitourinary system disease
N44	Other noninflammatory disorders of the testis	N44	Torsion of testis	Genitourinary system disease
N45	Abscess of epididymis or testis	N45	Orchitis and epididymitis	Genitourinary system disease
N46	Male infertility	N46	Male infertility	Genitourinary system disease
N47	Other disorders of prepuce	N47	Redundant prepuce, phimosis and paraphimosis	Genitourinary system disease
N48	Disorder of penis	N48	Other disorders of penis	Genitourinary system disease
N49	Inflammatory disorder of male genital organ	N49	Inflammatory disorders of male genital organs, not elsewhere classified	Genitourinary system disease
N50	Disorder of male genital organs	N50	Other disorders of male genital organs	Genitourinary system disease
N51	Disorders of male genital organs in diseases classd elswhr	N51	Disorders of male genital organs in diseases classified elsewhere	Genitourinary system disease
N60	benign mammary dysplasia	N60	Benign mammary dysplasia	Genitourinary system disease
N61	Inflammatory disorders of breast	N61	Inflammatory disorders of breast	Genitourinary system disease
N62	Hypertrophy of breast	N62	Hypertrophy of breast	Genitourinary system disease
N63	lump in breast	N63	Lump in breast	Genitourinary system disease
N64	Other disorders of breast	N64	Other disorders of breast	Genitourinary system disease
N70	Salpingitis and oophoritis	N70	Inflammatory diseases of the female pelvic organs	Genitourinary system disease
N71	Inflammatory disease of uterus	N70	Inflammatory diseases of the female pelvic organs	Genitourinary system disease
N72	Inflammatory disease of cervix uteri	N70	Inflammatory diseases of the female pelvic organs	Genitourinary system disease
N73	Female pelvic inflammatory disease	N70	Inflammatory diseases of the female pelvic organs	Genitourinary system disease
N74	Female pelvic inflam disorders in diseases classd elswhr	N70	Inflammatory diseases of the female pelvic organs	Genitourinary system disease
N75	Disease of Bartholin's gland	N70	Inflammatory diseases of the female pelvic organs	Genitourinary system disease
N76	Other specified inflammation of vagina and vulva	N70	Inflammatory diseases of the female pelvic organs	Genitourinary system disease
N77	Vaginitis, vulvitis and vulvovaginitis in dis classd elswhr	N70	Inflammatory diseases of the female pelvic organs	Genitourinary system disease
N80	Endometriosis	N80	Endometriosis	Genitourinary system disease
N81	Female genital prolapse	N81	Female genital prolapse	Genitourinary system disease
N82	Female genital tract fistula	N82	Female genital tract fistula	Genitourinary system disease
N83	Non-inflammatory ovarian diseases, fallopian tubes & broad ligaments	N83	Noninflammatory disorders of ovary, fallopian tube and broad ligament	Genitourinary system disease
N84	Polyp of female genital tract	N84	Polyp of female genital tract	Genitourinary system disease
N85	Other non-inflammatory diseases of the uterus, except cervix	N85	Other non-inflammatory diseases of the uterus, except cervix	Genitourinary system disease
N86	Erosion and ectropion of cervix uteri	N86	Erosion and ectropion of cervix uteri	Genitourinary system disease
N87	Dysplasia of cervix uteri	N87	Dysplasia of cervix uteri	Genitourinary system disease
N88	Non-inflammatory disorder of cervix uteri	N88	Non-inflammatory disorders of cervix uteri	Genitourinary system disease
N89	Non-inflammatory vaginal diseases	N89	Non-inflammatory vaginal diseases	Genitourinary system disease
N90	Non-inflammatory disorder of vulva and perineum	N90	Non-inflammatory disorders of vulva and perineum	Genitourinary system disease
N91	Oligomenorrhea	N92	Irregular menstruation	Genitourinary system disease
N92	Irregular menstruation	N92	Irregular menstruation	Genitourinary system disease
N93	Other abnormal uterine and vaginal bleeding	N93	Other abnormal uterine and vaginal bleeding	Genitourinary system disease
N94	Pain and other conditions associated with female genital organs and menstrual cycle	N94	Pain and other conditions associated with female genital organs and menstrual cycle	Genitourinary system disease
N95	Menopausal and perimenopausal disorders	N95	Menopausal and perimenopausal disorders	Genitourinary system disease
N96	Recurrent pregnancy loss	N96	Recurrent pregnancy loss	Genitourinary system disease
N97	Female infertility	N97	Female infertility	Genitourinary system disease
N98	Complication associated with artificial fertilization, unsp	N98	Complication associated with artificial fertilization, unsp	Genitourinary system disease
N99	Oth postprocedural complications and disorders of GU sys	N99	Oth postprocedural complications and disorders of GU sys	Genitourinary system disease

## Sheet: Supplementary Data 2
Supplementary Data 2 PheWAS results for anxiety and stress-related disorders in the Swedish cohort
Combined ICD-10 code*	Disease description	Disease category	Prevalence (%)	Number of cases#	HR (95% CIs)$	No. of cases (incidence&) in matched individuals/patients	p-value$
F60	Personality and behaviour disorder	Mental disorders	1.47	989	16.7 (15.0-18.5)	593 (0.12) / 989 (2.15)	0
F13	Sedatives or hypnotics abuse	Mental disorders	0.92	621	16.0 (14.1-18.2)	396 (0.08) / 621 (1.34)	0
F39	Other mood disorder	Mental disorders	1.31	880	13.4 (12.1-14.9)	664 (0.14) / 880 (1.91)	0
F30	Bipolar disorder	Mental disorders	1.96	1315	12.1 (11.1-13.1)	1107 (0.23) / 1315 (2.86)	0
F42	Obsessive-compulsive disorder	Mental disorders	0.52	347	11.8 (10.1-13.8)	294 (0.06) / 347 (0.75)	3.56e-205
F90	Behavioral and emotional disorders with debut during childhood	Mental disorders	1.63	1095	11.2 (10.2-12.2)	956 (0.20) / 1095 (2.36)	0
F19	Multiple drug or other psychoactive substances abuse	Mental disorders	0.62	417	11.1 (9.58-12.8)	369 (0.08) / 417 (0.89)	4.74e-231
F32	Depression	Mental disorders	11.47	7164	9.68 (9.36-10.0)	8779 (1.85) / 7164 (18.1)	0
F70	Psychological developmental disorders	Mental disorders	0.63	422	9.45 (8.19-10.9)	453 (0.09) / 422 (0.91)	5.08e-207
F51	Sleep disorder not due to a sub or known physiological condition	Mental disorders	0.53	356	8.00 (6.95-9.22)	467 (0.10) / 356 (0.76)	2.2e-182
F20	Schizophrenia	Mental disorders	0.85	570	6.52 (5.85-7.26)	870 (0.18) / 570 (1.23)	2.48e-252
F10	Alcohol abuse	Mental disorders	3.71	2467	5.07 (4.83-5.33)	5029 (1.06) / 2467 (5.47)	0
F06	Other mental disorders due to known physiological condition(cognitive disorder)	Mental disorders	1.11	741	3.26 (3.00-3.55)	2454 (0.51) / 741 (1.60)	5.45e-167
F45	Somatoform disorder	Mental disorders	0.9	607	2.98 (2.72-3.26)	2094 (0.44) / 607 (1.31)	1.67e-121
G44	Other headache syndromes	Diseases of the nervous system	1.06	705	2.77 (2.55-3.02)	2620 (0.55) / 705 (1.53)	2.96e-125
F02	Other dementia	Mental disorders	0.5	339	2.74 (2.42-3.10)	1392 (0.29) / 339 (0.73)	2.74e-58
K58	Irritable bowel syndrome	Digestive system disease	0.92	608	2.55 (2.33-2.79)	2458 (0.52) / 608 (1.32)	2.53e-93
K59	Other functional intestinal disorders	Digestive system disease	2.68	1766	2.32 (2.20-2.44)	8183 (1.73) / 1766 (3.89)	1.67e-218
J20	Other acute Lower respiratory infections	Respiratory system disease	1.08	718	2.28 (2.10-2.47)	3384 (0.71) / 718 (1.55)	8.92e-87
E87	Other disorders of fluid, electrolyte and acid-base balance	Endocrine/metabolic disease	0.72	481	2.26 (2.04-2.49)	2256 (0.47) / 481 (1.03)	9.41e-57
G47	Sleep disorder	Diseases of the nervous system	3.4	2234	2.19 (2.09-2.30)	10750 (2.29) / 2234 (4.97)	7.11e-244
K30	Functional dyspepsia	Digestive system disease	1.39	917	2.18 (2.03-2.34)	4368 (0.92) / 917 (2.01)	1.67e-100
K29	Gastritis and duodenitis	Digestive system disease	1.91	1261	2.13 (2.01-2.27)	6165 (1.30) / 1261 (2.77)	1.64e-129
M53	Other dorsopathies, not elsewhere classified	Musculoskeletal system disease	0.8	534	2.12 (1.93-2.33)	2562 (0.54) / 534 (1.16)	2.14e-55
G20	Extrapyramidal and movement disorders	Diseases of the nervous system	1.04	691	2.10 (1.93-2.28)	3464 (0.73) / 691 (1.50)	2.62e-69
E00	Hypothyroid conditions	Endocrine/metabolic disease	0.57	380	2.09 (1.87-2.33)	1877 (0.39) / 380 (0.82)	1.75e-38
F00	Alzheimer disease	Mental disorders	0.64	432	2.07 (1.86-2.29)	2321 (0.49) / 432 (0.93)	9.42e-42
B34	Other viral diseases	Infectious disease	1.14	762	2.03 (1.88-2.20)	3896 (0.82) / 762 (1.65)	3.3e-70
I95	Hypotension	Circulatory system disease	0.58	389	1.96 (1.76-2.19)	2198 (0.46) / 389 (0.83)	2.83e-33
K52	Noninfective gastroenteritis and colitis	Digestive system disease	0.96	637	1.96 (1.80-2.14)	3362 (0.71) / 637 (1.38)	8.13e-54
J44	Chronic obstructive pulmonary disease	Respiratory system disease	1.19	792	1.95 (1.80-2.11)	4305 (0.90) / 792 (1.71)	3.96e-64
A09	Infectious gastroenteritis and colitis	Infectious disease	1.32	879	1.95 (1.81-2.10)	4746 (1.00) / 879 (1.91)	3.43e-72
N94	Unsp cond assoc w female genital organs and menstrual cycle	Genitourinary system disease	0.94	621	1.94 (1.78-2.11)	3326 (0.70) / 621 (1.36)	5.31e-51
G40	Epilepsia	Diseases of the nervous system	0.64	428	1.90 (1.71-2.11)	2352 (0.49) / 428 (0.92)	1.35e-33
M54	Dorsalgia	Musculoskeletal system disease	6.76	4222	1.89 (1.83-1.95)	24048 (5.27) / 4222 (9.94)	6.82e-307
E66	Obesity	Endocrine/metabolic disease	1.25	828	1.88 (1.74-2.02)	4352 (0.92) / 828 (1.80)	2.05e-60
N30	Cystitis	Genitourinary system disease	1.31	871	1.87 (1.73-2.01)	4957 (1.04) / 871 (1.89)	5.99e-63
G43	Migraine	Diseases of the nervous system	1.02	675	1.85 (1.70-2.01)	3820 (0.80) / 675 (1.47)	2.42e-48
K21	Gastro-oesophageal reflux disease	Digestive system disease	2.03	1333	1.84 (1.74-1.95)	7510 (1.60) / 1333 (2.94)	1.95e-92
K92	Other disease of digestive system	Digestive system disease	1.49	996	1.84 (1.72-1.97)	5721 (1.20) / 996 (2.16)	3.76e-68
J00	Upper respiratory infections	Respiratory system disease	2.92	1888	1.82 (1.73-1.91)	11061 (2.37) / 1888 (4.23)	2.64e-125
B49	Mycoses	Infectious disease	1.39	920	1.80 (1.68-1.94)	5343 (1.13) / 920 (2.00)	1.73e-60
N64	Other disorders of breast	Genitourinary system disease	0.64	426	1.78 (1.61-1.98)	2477 (0.52) / 426 (0.92)	6.28e-28
N48	Other disorders of penis	Genitourinary system disease	0.5	336	1.77 (1.58-1.99)	1990 (0.42) / 336 (0.72)	7e-22
M47	Spondylosis	Musculoskeletal system disease	0.67	448	1.77 (1.60-1.95)	2573 (0.54) / 448 (0.96)	2.51e-28
L98	Disorder of the skin and subcutaneous tissue	Dermatologic disease	1.02	682	1.76 (1.62-1.91)	4029 (0.85) / 682 (1.47)	8.41e-42
B99	Other infectious diseases	Infectious disease	0.52	348	1.75 (1.56-1.96)	2148 (0.45) / 348 (0.75)	2.42e-21
N70	Inflammatory diseases of the female pelvic organs	Genitourinary system disease	1.87	1215	1.74 (1.64-1.85)	7343 (1.57) / 1215 (2.69)	1.17e-70
K60	Fissure and fistula of the anal and rectal regions	Digestive system disease	0.57	380	1.73 (1.56-1.94)	2243 (0.47) / 380 (0.82)	5.3e-23
K25	Gastric ulcer	Digestive system disease	0.64	430	1.72 (1.55-1.91)	2599 (0.54) / 430 (0.92)	8.95e-25
M48	Spondylopathy	Musculoskeletal system disease	2	1336	1.71 (1.62-1.82)	8259 (1.74) / 1336 (2.90)	5.4e-73
J12	Pneumonia	Respiratory system disease	3.51	2313	1.71 (1.64-1.79)	14723 (3.13) / 2313 (5.10)	1.89e-122
L50	Urticaria	Dermatologic disease	0.92	611	1.70 (1.56-1.85)	3728 (0.79) / 611 (1.32)	2.21e-33
M50	Cervical disc disorders	Musculoskeletal system disease	0.58	389	1.69 (1.52-1.89)	2317 (0.49) / 389 (0.84)	1.28e-21
N39	Disorders of urinary system, possibly infection	Genitourinary system disease	4.98	3219	1.69 (1.63-1.75)	20802 (4.50) / 3219 (7.30)	3.59e-163
J34	Disorder of nose and nasal sinuses	Respiratory system disease	0.85	568	1.68 (1.53-1.83)	3487 (0.73) / 568 (1.23)	7.61e-30
M79	Other soft tissue disorders, not elsewhere classified	Musculoskeletal system disease	10.76	6574	1.67 (1.62-1.71)	43284 (9.72) / 6574 (16.1)	0
A41	Sepsis	Infectious disease	0.79	529	1.64 (1.49-1.80)	3554 (0.74) / 529 (1.14)	1.86e-25
L01	Skin and subcutaneous infections	Dermatologic disease	2.02	1338	1.64 (1.54-1.73)	8477 (1.80) / 1338 (2.93)	9.09e-62
N10	Acute tubulo-interstitial nephritis	Genitourinary system disease	0.86	574	1.63 (1.49-1.78)	3714 (0.78) / 574 (1.24)	3.74e-27
J45	Asthma	Respiratory system disease	1.32	870	1.63 (1.52-1.75)	5557 (1.18) / 870 (1.91)	2.96e-40
K43	Ventral hernia	Digestive system disease	0.69	461	1.62 (1.47-1.79)	2898 (0.61) / 461 (0.99)	9.59e-22
K44	Diaphragmatic hernia	Digestive system disease	1.76	1169	1.61 (1.52-1.72)	7443 (1.58) / 1169 (2.56)	2.3e-51
J30	Rhinitis	Respiratory system disease	2.31	1513	1.61 (1.52-1.70)	9921 (2.12) / 1513 (3.35)	7.62e-65
K62	Other diseases of anus and rectum	Digestive system disease	1.25	834	1.59 (1.48-1.71)	5442 (1.15) / 834 (1.81)	3.01e-35
K56	Ileus	Digestive system disease	0.77	518	1.59 (1.45-1.74)	3416 (0.72) / 518 (1.11)	2.63e-22
H04	Disorder of lacrimal system	Diseases of sense organs	2.33	1544	1.58 (1.50-1.67)	10314 (2.19) / 1544 (3.38)	3.62e-62
L20	Dermatitis	Dermatologic disease	4.64	2988	1.58 (1.52-1.64)	19973 (4.34) / 2988 (6.80)	2.16e-118
I69	Sequelae of cerebrovascular disease	Circulatory system disease	0.58	392	1.56 (1.40-1.74)	2618 (0.55) / 392 (0.84)	4.3e-16
M80	Osteoporosis	Musculoskeletal system disease	0.9	603	1.55 (1.43-1.69)	4080 (0.86) / 603 (1.30)	1.46e-23
M60	Disorders of muscles	Musculoskeletal system disease	0.69	463	1.54 (1.40-1.70)	3103 (0.65) / 463 (1.00)	4.53e-18
H01	Inflammation of eyelid	Diseases of sense organs	1.13	755	1.54 (1.42-1.66)	5164 (1.09) / 755 (1.63)	9.09e-28
K64	Haemorrhoids and perianal venous thrombosis	Digestive system disease	1.15	773	1.53 (1.42-1.65)	5244 (1.10) / 773 (1.66)	4.75e-28
K63	Other diseases of intestine	Digestive system disease	0.65	438	1.53 (1.38-1.69)	2940 (0.62) / 438 (0.94)	1.64e-16
I49	Other cardiac arrhythmias	Circulatory system disease	2.13	1399	1.52 (1.44-1.61)	9890 (2.10) / 1399 (3.09)	7.74e-48
M70	Unspecified soft tissue disorders related to use/pressure	Musculoskeletal system disease	1.23	821	1.52 (1.41-1.63)	5657 (1.19) / 821 (1.78)	2.3e-28
D50	Iron deficiency anaemia	Hematopoietic disease	0.67	447	1.51 (1.37-1.67)	3067 (0.64) / 447 (0.96)	8.21e-16
H80	Diseases of the inner ear	Diseases of sense organs	2.55	1659	1.48 (1.41-1.56)	11735 (2.51) / 1659 (3.70)	1.85e-50
H10	Diseases of the conjunctivae	Diseases of sense organs	2.14	1404	1.47 (1.39-1.56)	10135 (2.16) / 1404 (3.10)	4.49e-41
M51	Other intervertebral disc disorders	Musculoskeletal system disease	1.08	718	1.47 (1.36-1.59)	5039 (1.06) / 718 (1.56)	6.75e-22
K57	Diverticular disease of intestine	Digestive system disease	2.52	1663	1.47 (1.40-1.55)	11756 (2.50) / 1663 (3.66)	3.17e-48
H53	Visual disturbances and blindness	Diseases of sense organs	1.72	1147	1.47 (1.38-1.56)	8215 (1.73) / 1147 (2.49)	1.95e-33
H60	Infections of the ear	Diseases of sense organs	1.82	1201	1.46 (1.38-1.55)	8564 (1.82) / 1201 (2.64)	1.72e-34
N93	Other abnormal uterine and vaginal bleeding	Genitourinary system disease	0.83	550	1.46 (1.34-1.60)	3941 (0.83) / 550 (1.19)	1.18e-16
B09	Viral infections characterized by skin and mucous membrane lesions	Infectious disease	1	664	1.46 (1.35-1.59)	4730 (1.00) / 664 (1.44)	1.15e-19
L81	Disorder of pigmentation	Dermatologic disease	0.82	548	1.45 (1.33-1.59)	3980 (0.84) / 548 (1.18)	4.08e-16
M30	Systemic connective tissue disorders	Musculoskeletal system disease	0.86	574	1.45 (1.33-1.59)	4094 (0.86) / 574 (1.24)	8.04e-17
N95	Menopausal and perimenopausal disorders	Genitourinary system disease	7.45	4724	1.45 (1.40-1.49)	35765 (7.99) / 4724 (11.1)	5.2e-122
M77	Enthesopathy	Musculoskeletal system disease	1.83	1206	1.44 (1.36-1.53)	8777 (1.87) / 1206 (2.64)	3.48e-32
N92	Irregular menstruation	Genitourinary system disease	3	1907	1.43 (1.36-1.50)	14360 (3.14) / 1907 (4.36)	9.96e-48
H02	Disorder of eyelid	Diseases of sense organs	1.32	883	1.43 (1.33-1.53)	6488 (1.37) / 883 (1.91)	7.28e-23
D51	Other anaemias	Hematopoietic disease	0.98	654	1.42 (1.31-1.55)	4874 (1.02) / 654 (1.41)	5.17e-17
G45	Transient cerebral ischemic attack	Diseases of the nervous system	1.44	966	1.42 (1.33-1.52)	7212 (1.52) / 966 (2.08)	2.31e-24
H61	Diseases of the external ear	Diseases of sense organs	1.57	1044	1.41 (1.32-1.50)	7883 (1.67) / 1044 (2.27)	1.18e-24
L90	Atrophic skin diseases	Dermatologic disease	1	667	1.41 (1.30-1.53)	4958 (1.04) / 667 (1.44)	2.17e-16
K42	Umbilical hernia	Digestive system disease	0.52	349	1.40 (1.25-1.56)	2515 (0.53) / 349 (0.75)	5.86e-09
I26	Embolism and thrombosis	Circulatory system disease	2.38	1575	1.39 (1.32-1.47)	11860 (2.52) / 1575 (3.45)	3.76e-34
L40	Papulosquamous disorders	Dermatologic disease	1.81	1194	1.38 (1.30-1.47)	8844 (1.89) / 1194 (2.62)	9.91e-26
L71	Rosacea	Dermatologic disease	0.75	500	1.38 (1.25-1.51)	3804 (0.80) / 500 (1.08)	2.96e-11
H90	Other disorders of the ear	Diseases of sense organs	4.42	2830	1.36 (1.31-1.42)	22045 (4.81) / 2830 (6.47)	4.77e-53
I10	Hypertensive disorders	Circulatory system disease	3.62	2357	1.36 (1.30-1.42)	18502 (3.98) / 2357 (5.29)	6.82e-44
K80	Cholelithiasis	Digestive system disease	2.54	1660	1.35 (1.29-1.43)	12628 (2.72) / 1660 (3.68)	1.04e-30
G50	Diseases in nerves, nerve roots and nerve plexa	Diseases of the nervous system	3.61	2337	1.35 (1.29-1.41)	17698 (3.84) / 2337 (5.26)	3.97e-42
A46	Erysipelas	Infectious disease	1.08	720	1.34 (1.24-1.45)	5607 (1.18) / 720 (1.56)	4.16e-13
N83	Noninflammatory disorders of ovary, fallopian tube and broad ligament	Genitourinary system disease	1.36	899	1.30 (1.22-1.40)	7161 (1.52) / 899 (1.97)	9.15e-14
K35	Appendicitis	Digestive system disease	0.76	509	1.30 (1.18-1.42)	4036 (0.85) / 509 (1.10)	3.34e-08
I50	Heart failure	Circulatory system disease	1.35	909	1.30 (1.21-1.39)	7814 (1.64) / 909 (1.95)	3.19e-13
M20	Other joint disorders	Musculoskeletal system disease	7.65	4721	1.30 (1.26-1.34)	38804 (8.84) / 4721 (11.3)	8.32e-62
N20	Urolithiasis	Genitourinary system disease	1.68	1113	1.29 (1.21-1.37)	8998 (1.91) / 1113 (2.43)	4.01e-15
I20	Angina pectoris	Circulatory system disease	1.61	1069	1.28 (1.20-1.36)	8804 (1.87) / 1069 (2.34)	4.63e-14
H15	Diseases of the sclerae, corneae, iridae and ciliary body	Diseases of sense organs	2.44	1600	1.27 (1.20-1.34)	13228 (2.84) / 1600 (3.54)	4.86e-19
N87	Dysplasia of cervix uteri	Genitourinary system disease	0.82	544	1.26 (1.16-1.38)	4391 (0.93) / 544 (1.18)	2.87e-07
I60	Stroke	Circulatory system disease	2.35	1577	1.25 (1.19-1.32)	13345 (2.82) / 1577 (3.41)	4.93e-17
H49	Disorders of the ocular muscles, binocular movement, accommodation and refraction	Diseases of sense organs	1.61	1066	1.25 (1.17-1.33)	9048 (1.92) / 1066 (2.32)	1.16e-11
L72	Follicular cyst of the skin and subcutaneous tissue	Dermatologic disease	0.88	586	1.23 (1.13-1.34)	4923 (1.04) / 586 (1.27)	1.97e-06
E10	Diabetes	Endocrine/metabolic disease	1.48	998	1.23 (1.15-1.31)	8322 (1.75) / 998 (2.15)	8.18e-10
L82	Other seborrheic keratosis	Dermatologic disease	2.65	1751	1.23 (1.17-1.29)	15369 (3.28) / 1751 (3.84)	1.8e-15
I21	Ischemic heart disease	Circulatory system disease	2.36	1580	1.22 (1.16-1.29)	13639 (2.89) / 1580 (3.44)	6.26e-14
E05	Graves disease	Endocrine/metabolic disease	0.56	375	1.22 (1.10-1.36)	3140 (0.66) / 375 (0.81)	0.000244
M10	Other inflammatory arthritis	Musculoskeletal system disease	0.95	632	1.22 (1.13-1.33)	5382 (1.13) / 632 (1.36)	2.11e-06
M75	Shoulder lesion	Musculoskeletal system disease	2.71	1778	1.21 (1.15-1.27)	15153 (3.25) / 1778 (3.93)	1.74e-14
N40	Hyperplasia of prostate	Genitourinary system disease	1.31	877	1.20 (1.12-1.29)	7874 (1.67) / 877 (1.90)	3.36e-07
M65	Disorders of synovium and tendons	Musculoskeletal system disease	2.63	1726	1.20 (1.14-1.26)	14762 (3.17) / 1726 (3.82)	7.58e-13
D10	Benign tumors	Neoplasms	12.98	7657	1.20 (1.17-1.23)	69142 (16.6) / 7657 (19.6)	4.03e-50
H43	Disorders of the vitreous body and globe	Diseases of sense organs	4.16	2725	1.20 (1.15-1.25)	23893 (5.17) / 2725 (6.09)	5.9e-19
D00	Carcinoma in situ	Neoplasms	0.83	555	1.19 (1.09-1.30)	4871 (1.03) / 555 (1.20)	8.64e-05
N63	Lump in breast	Genitourinary system disease	0.53	351	1.19 (1.06-1.33)	3089 (0.65) / 351 (0.76)	0.00214
M72	Fibroblastic disorder	Musculoskeletal system disease	0.73	488	1.19 (1.08-1.30)	4239 (0.89) / 488 (1.05)	0.000365
E04	Non-toxic goiter	Endocrine/metabolic disease	0.63	421	1.18 (1.07-1.31)	3626 (0.76) / 421 (0.91)	0.00135
M15	Osteoarthritis	Musculoskeletal system disease	7.25	4600	1.17 (1.13-1.20)	41017 (9.27) / 4600 (10.8)	1.49e-22
I48	Atrial fibrillation and flutter	Circulatory system disease	2.36	1561	1.13 (1.07-1.19)	14958 (3.19) / 1561 (3.43)	6.66e-06
H25	Disorders of the lens	Diseases of sense organs	7.13	4597	1.12 (1.09-1.16)	44432 (9.90) / 4597 (10.5)	3.76e-13
H30	Disorders of choroid and retina	Diseases of sense organs	3.1	2042	1.11 (1.06-1.16)	19540 (4.21) / 2042 (4.51)	7.8e-06
L59	Radiation-related disorders of the skin and subcutaneous tissue	Dermatologic disease	2.81	1861	1.07 (1.02-1.12)	18544 (3.97) / 1861 (4.08)	0.006
N81	Female genital prolapse	Genitourinary system disease	1.7	1127	1.07 (1.00-1.14)	10844 (2.31) / 1127 (2.47)	0.0382
H40	Glaucoma	Diseases of sense organs	2.47	1626	1.06 (1.01-1.11)	16093 (3.46) / 1626 (3.58)	0.0315
*Combined ICD-10 code; mapping between the original ICD-10 code and the combined ICD-10 code can be found in the Supplementary Data 1;
#Numbers of the patients of anxiety and stress-related disorders diagnosed with the corresponding medical conditions after diagnosis of anxiety and stress-related disorders;
$Hazard ratios (with 95% confidence intervals) of other medical conditions in individuals with anxiety and stress-related disorders compared to sex, and year of birth matched unaffected individuals, using Cox regression models stratified by matching variables (i.e., sex and birth year) with adjustment for highest education and income. To adjust for multiple testing, false discovery rate adjusted …
&Per 1000 person years.

## Sheet: Supplementary Data 3
Supplementary Table 3 Odds ratios (ORs) with 95% confidence intervals (CIs) for the significant disease pairs after anxiety and stress-related disorders validated in the comorbidity analysis in the Swedish cohort
D1 ICD10 code*	D1 Disease description	D2 ICD10 code*	D2 Disease description	No.#	OR (95% CIs)&
I20	Angina pectoris	I21	Ischemic heart disease	468	37.5(32.49,43.28)
I60	Stroke	I69	Sequelae of cerebrovascular disease	274	171.39(131.22,223.85)
M15	Osteoarthritis	M20	Other joint disorders	1146	6.34(5.87,6.86)
M15	Osteoarthritis	M79	Other soft tissue disorders, not elsewhere classified	1240	4.19(3.89,4.51)
M20	Other joint disorders	M79	Other soft tissue disorders, not elsewhere classified	1296	4.63(4.31,4.98)
M48	Spondylopathy	M54	Dorsalgia	491	11(9.72,12.44)
M51	Other intervertebral disc disorders	M54	Dorsalgia	323	18.95(16.05,22.37)
F30	Bipolar disorder	F32	Depression	546	8.54(7.56,9.66)
M54	Dorsalgia	M79	Other soft tissue disorders, not elsewhere classified	1051	3.77(3.49,4.08)
H49	Disorders of the ocular muscles, binocular movement, accommodation and refraction	H53	Visual disturbances and blindness	188	15.84(13.34,18.81)
F32	Depression	F39	Other mood disorder	400	8.92(7.71,10.32)
H25	Disorders of the lens	H30	Disorders of choroid and retina	687	5.15(4.61,5.75)
M75	Shoulder lesion	M79	Other soft tissue disorders, not elsewhere classified	511	4.56(4.08,5.08)
N30	Cystitis	N39	Disorders of urinary system, possibly infection	277	8.72(7.45,10.2)
H04	Disorder of lacrimal system	H10	Diseases of the conjunctivae	218	8.68(7.41,10.16)
F10	Alcohol abuse	F32	Depression	663	3.56(3.23,3.91)
I48	Atrial fibrillation and flutter	I49	Other cardiac arrhythmias	234	8.28(7.06,9.72)
J00	Upper respiratory infections	J30	Rhinitis	222	6.99(6,8.14)
H10	Diseases of the conjunctivae	H15	Diseases of the sclerae, corneae, iridae and ciliary body	200	7.78(6.63,9.14)
M20	Other joint disorders	M77	Enthesopathy	316	5.55(4.84,6.35)
H30	Disorders of choroid and retina	H43	Disorders of the vitreous body and globe	377	4.89(4.31,5.54)
M20	Other joint disorders	M75	Shoulder lesion	380	4.4(3.9,4.96)
M77	Enthesopathy	M79	Other soft tissue disorders, not elsewhere classified	368	4.88(4.29,5.56)
M15	Osteoarthritis	M75	Shoulder lesion	372	4.39(3.89,4.97)
H60	Infections of the ear	H90	Other disorders of the ear	229	6.23(5.35,7.25)
I48	Atrial fibrillation and flutter	I50	Heart failure	209	8.21(6.88,9.79)
J12	Pneumonia	J44	Chronic obstructive pulmonary disease	211	7.98(6.7,9.51)
G50	Diseases in nerves, nerve roots and nerve plexa	M65	Disorders of synovium and tendons	250	5.39(4.68,6.22)
N10	Acute tubulo-interstitial nephritis	N39	Disorders of urinary system, possibly infection	189	9.26(7.67,11.18)
G50	Diseases in nerves, nerve roots and nerve plexa	M79	Other soft tissue disorders, not elsewhere classified	562	3.24(2.93,3.58)
F13	Sedatives or hypnotics abuse	F32	Depression	259	6.91(5.83,8.19)
M20	Other joint disorders	M54	Dorsalgia	639	2.8(2.56,3.07)
D10	Benign tumors	N95	Menopausal and perimenopausal disorders	1064	2.36(2.19,2.56)
J12	Pneumonia	J20	Other acute Lower respiratory infections	173	7.86(6.5,9.51)
M15	Osteoarthritis	M65	Disorders of synovium and tendons	353	3.85(3.4,4.36)
L20	Dermatitis	L40	Papulosquamous disorders	220	5.18(4.44,6.03)
F32	Depression	F60	Personality and behaviour disorder	320	4.46(3.88,5.14)
M20	Other joint disorders	M65	Disorders of synovium and tendons	343	3.71(3.28,4.2)
H04	Disorder of lacrimal system	H15	Diseases of the sclerae, corneae, iridae and ciliary body	178	5.8(4.91,6.86)
N70	Inflammatory diseases of the female pelvic organs	N95	Menopausal and perimenopausal disorders	361	3.89(3.41,4.43)
D10	Benign tumors	N92	Irregular menstruation	486	3.31(2.95,3.72)
I26	Embolism and thrombosis	M79	Other soft tissue disorders, not elsewhere classified	414	3.39(3.01,3.81)
H15	Diseases of the sclerae, corneae, iridae and ciliary body	H25	Disorders of the lens	330	4.09(3.57,4.7)
I21	Ischemic heart disease	I50	Heart failure	189	6.35(5.29,7.61)
F32	Depression	F90	Behavioral and emotional disorders with debut during childhood	315	4.09(3.56,4.7)
H25	Disorders of the lens	H40	Glaucoma	458	3.56(3.14,4.04)
M65	Disorders of synovium and tendons	M79	Other soft tissue disorders, not elsewhere classified	414	3.23(2.88,3.63)
G50	Diseases in nerves, nerve roots and nerve plexa	M20	Other joint disorders	407	3.11(2.78,3.48)
M79	Other soft tissue disorders, not elsewhere classified	N39	Disorders of urinary system, possibly infection	652	2.49(2.27,2.74)
D10	Benign tumors	L82	Other seborrheic keratosis	461	3.02(2.7,3.39)
D10	Benign tumors	L59	Radiation-related disorders of the skin and subcutaneous tissue	485	2.93(2.62,3.27)
N39	Disorders of urinary system, possibly infection	N95	Menopausal and perimenopausal disorders	586	2.61(2.37,2.89)
M15	Osteoarthritis	M54	Dorsalgia	604	2.44(2.22,2.68)
J00	Upper respiratory infections	M79	Other soft tissue disorders, not elsewhere classified	421	2.95(2.63,3.31)
G50	Diseases in nerves, nerve roots and nerve plexa	M15	Osteoarthritis	378	2.99(2.66,3.36)
D10	Benign tumors	M79	Other soft tissue disorders, not elsewhere classified	1219	1.91(1.78,2.05)
I10	Hypertensive disorders	I21	Ischemic heart disease	230	4.1(3.52,4.77)
H61	Diseases of the external ear	H90	Other disorders of the ear	183	4.78(4.04,5.66)
M20	Other joint disorders	N95	Menopausal and perimenopausal disorders	672	2.35(2.15,2.58)
I10	Hypertensive disorders	I20	Angina pectoris	177	4.84(4.08,5.74)
M79	Other soft tissue disorders, not elsewhere classified	N95	Menopausal and perimenopausal disorders	844	2.15(1.98,2.34)
M48	Spondylopathy	M79	Other soft tissue disorders, not elsewhere classified	340	3.24(2.84,3.69)
H04	Disorder of lacrimal system	H25	Disorders of the lens	340	3.42(2.99,3.92)
L59	Radiation-related disorders of the skin and subcutaneous tissue	L82	Other seborrheic keratosis	198	4.15(3.54,4.87)
M70	Unspecified soft tissue disorders related to use/pressure	M79	Other soft tissue disorders, not elsewhere classified	233	4.11(3.5,4.81)
G50	Diseases in nerves, nerve roots and nerve plexa	M54	Dorsalgia	347	2.89(2.56,3.26)
K59	Other functional intestinal disorders	M79	Other soft tissue disorders, not elsewhere classified	404	2.81(2.49,3.16)
F19	Multiple drug or other psychoactive substances abuse	F32	Depression	164	6.08(4.94,7.47)
H80	Diseases of the inner ear	H90	Other disorders of the ear	220	3.66(3.15,4.25)
D10	Benign tumors	N39	Disorders of urinary system, possibly infection	709	2.19(2,2.4)
K59	Other functional intestinal disorders	N39	Disorders of urinary system, possibly infection	279	3.32(2.89,3.81)
B49	Mycoses	N95	Menopausal and perimenopausal disorders	230	4.12(3.5,4.85)
M15	Osteoarthritis	M77	Enthesopathy	224	3.7(3.17,4.31)
D10	Benign tumors	N83	Noninflammatory disorders of ovary, fallopian tube and broad ligament	275	3.65(3.13,4.25)
D10	Benign tumors	K57	Diverticular disease of intestine	415	2.67(2.37,3)
L20	Dermatitis	N95	Menopausal and perimenopausal disorders	469	2.46(2.21,2.75)
I10	Hypertensive disorders	I48	Atrial fibrillation and flutter	204	3.68(3.14,4.31)
H10	Diseases of the conjunctivae	H25	Disorders of the lens	283	3.37(2.91,3.91)
M54	Dorsalgia	N39	Disorders of urinary system, possibly infection	435	2.45(2.19,2.73)
M10	Other inflammatory arthritis	M79	Other soft tissue disorders, not elsewhere classified	187	4.3(3.6,5.14)
D10	Benign tumors	L20	Dermatitis	628	2.14(1.95,2.35)
H25	Disorders of the lens	H43	Disorders of the vitreous body and globe	532	2.44(2.18,2.73)
H04	Disorder of lacrimal system	M79	Other soft tissue disorders, not elsewhere classified	350	2.74(2.42,3.1)
D10	Benign tumors	M54	Dorsalgia	814	1.94(1.79,2.11)
K29	Gastritis and duodenitis	M79	Other soft tissue disorders, not elsewhere classified	300	2.97(2.59,3.4)
J00	Upper respiratory infections	M54	Dorsalgia	284	2.87(2.51,3.27)
K59	Other functional intestinal disorders	M54	Dorsalgia	288	2.88(2.52,3.29)
F20	Schizophrenia	F32	Depression	182	4.3(3.58,5.17)
J00	Upper respiratory infections	J12	Pneumonia	191	3.6(3.07,4.23)
D10	Benign tumors	M20	Other joint disorders	887	1.87(1.73,2.03)
J30	Rhinitis	N95	Menopausal and perimenopausal disorders	270	3.17(2.74,3.66)
M20	Other joint disorders	M70	Unspecified soft tissue disorders related to use/pressure	170	3.87(3.25,4.61)
M15	Osteoarthritis	M70	Unspecified soft tissue disorders related to use/pressure	170	3.91(3.27,4.66)
M54	Dorsalgia	M77	Enthesopathy	200	3.36(2.87,3.93)
N92	Irregular menstruation	N95	Menopausal and perimenopausal disorders	420	2.45(2.18,2.76)
L20	Dermatitis	L59	Radiation-related disorders of the skin and subcutaneous tissue	231	3.06(2.65,3.54)
L20	Dermatitis	N70	Inflammatory diseases of the female pelvic organs	173	3.64(3.07,4.31)
H15	Diseases of the sclerae, corneae, iridae and ciliary body	H43	Disorders of the vitreous body and globe	196	3.3(2.82,3.87)
N70	Inflammatory diseases of the female pelvic organs	N92	Irregular menstruation	171	3.77(3.16,4.5)
M15	Osteoarthritis	M48	Spondylopathy	243	2.98(2.57,3.45)
L20	Dermatitis	M20	Other joint disorders	418	2.25(2.02,2.51)
L20	Dermatitis	M79	Other soft tissue disorders, not elsewhere classified	535	2.08(1.88,2.29)
D00	Carcinoma in situ	D10	Benign tumors	188	3.98(3.3,4.8)
K30	Functional dyspepsia	M79	Other soft tissue disorders, not elsewhere classified	222	3.17(2.71,3.71)
D10	Benign tumors	H90	Other disorders of the ear	579	2.04(1.85,2.25)
H04	Disorder of lacrimal system	N95	Menopausal and perimenopausal disorders	294	2.75(2.39,3.15)
N39	Disorders of urinary system, possibly infection	N81	Female genital prolapse	202	3.24(2.76,3.81)
D10	Benign tumors	J00	Upper respiratory infections	416	2.3(2.05,2.58)
M51	Other intervertebral disc disorders	M79	Other soft tissue disorders, not elsewhere classified	182	3.53(2.97,4.21)
I10	Hypertensive disorders	M79	Other soft tissue disorders, not elsewhere classified	446	2.19(1.97,2.44)
L82	Other seborrheic keratosis	N95	Menopausal and perimenopausal disorders	290	2.72(2.37,3.13)
G47	Sleep disorder	M79	Other soft tissue disorders, not elsewhere classified	399	2.26(2.02,2.54)
G44	Other headache syndromes	M79	Other soft tissue disorders, not elsewhere classified	179	3.46(2.9,4.13)
H10	Diseases of the conjunctivae	M79	Other soft tissue disorders, not elsewhere classified	296	2.55(2.23,2.92)
F32	Depression	G47	Sleep disorder	428	2.17(1.95,2.43)
L01	Skin and subcutaneous infections	M79	Other soft tissue disorders, not elsewhere classified	280	2.6(2.27,2.98)
M54	Dorsalgia	M75	Shoulder lesion	243	2.66(2.31,3.06)
J30	Rhinitis	L20	Dermatitis	177	3.09(2.62,3.63)
D10	Benign tumors	H43	Disorders of the vitreous body and globe	562	1.97(1.78,2.17)
M15	Osteoarthritis	N95	Menopausal and perimenopausal disorders	573	1.96(1.78,2.17)
D10	Benign tumors	H25	Disorders of the lens	873	1.78(1.64,1.94)
K29	Gastritis and duodenitis	M54	Dorsalgia	203	2.88(2.47,3.37)
M54	Dorsalgia	M65	Disorders of synovium and tendons	244	2.59(2.25,2.99)
L20	Dermatitis	M15	Osteoarthritis	404	2.12(1.89,2.37)
H25	Disorders of the lens	H53	Visual disturbances and blindness	219	3.11(2.62,3.69)
N39	Disorders of urinary system, possibly infection	N70	Inflammatory diseases of the female pelvic organs	172	3.12(2.63,3.7)
M20	Other joint disorders	M48	Spondylopathy	206	2.82(2.41,3.29)
D10	Benign tumors	K44	Diaphragmatic hernia	283	2.53(2.2,2.91)
N83	Noninflammatory disorders of ovary, fallopian tube and broad ligament	N95	Menopausal and perimenopausal disorders	226	2.82(2.41,3.29)
D10	Benign tumors	H04	Disorder of lacrimal system	350	2.3(2.03,2.6)
D10	Benign tumors	K59	Other functional intestinal disorders	386	2.18(1.94,2.46)
D10	Benign tumors	M15	Osteoarthritis	835	1.7(1.57,1.84)
K57	Diverticular disease of intestine	M54	Dorsalgia	243	2.52(2.19,2.9)
I50	Heart failure	J12	Pneumonia	179	3.22(2.69,3.86)
H43	Disorders of the vitreous body and globe	N95	Menopausal and perimenopausal disorders	399	2.12(1.89,2.38)
N94	Unsp cond assoc w female genital organs and menstrual cycle	N95	Menopausal and perimenopausal disorders	169	3.25(2.71,3.91)
D10	Benign tumors	G50	Diseases in nerves, nerve roots and nerve plexa	461	1.99(1.79,2.22)
F32	Depression	K59	Other functional intestinal disorders	344	2.2(1.94,2.49)
B34	Other viral diseases	M79	Other soft tissue disorders, not elsewhere classified	179	3.02(2.54,3.59)
D10	Benign tumors	K92	Other disease of digestive system	246	2.61(2.24,3.03)
D10	Benign tumors	L01	Skin and subcutaneous infections	297	2.36(2.06,2.7)
F32	Depression	N39	Disorders of urinary system, possibly infection	543	1.87(1.7,2.07)
M20	Other joint disorders	N39	Disorders of urinary system, possibly infection	407	2.03(1.81,2.26)
K21	Gastro-oesophageal reflux disease	N95	Menopausal and perimenopausal disorders	208	2.81(2.39,3.31)
N30	Cystitis	N95	Menopausal and perimenopausal disorders	186	3(2.52,3.57)
I26	Embolism and thrombosis	J12	Pneumonia	186	2.85(2.41,3.36)
H90	Other disorders of the ear	M79	Other soft tissue disorders, not elsewhere classified	474	1.92(1.73,2.13)
M54	Dorsalgia	N95	Menopausal and perimenopausal disorders	495	1.93(1.74,2.14)
L20	Dermatitis	L82	Other seborrheic keratosis	194	2.66(2.28,3.11)
K57	Diverticular disease of intestine	M79	Other soft tissue disorders, not elsewhere classified	325	2.21(1.95,2.51)
D10	Benign tumors	H10	Diseases of the conjunctivae	317	2.27(1.99,2.59)
J00	Upper respiratory infections	M20	Other joint disorders	268	2.32(2.03,2.66)
H80	Diseases of the inner ear	M79	Other soft tissue disorders, not elsewhere classified	314	2.23(1.96,2.53)
K21	Gastro-oesophageal reflux disease	M79	Other soft tissue disorders, not elsewhere classified	267	2.36(2.06,2.71)
F32	Depression	N95	Menopausal and perimenopausal disorders	761	1.7(1.56,1.85)
F32	Depression	M79	Other soft tissue disorders, not elsewhere classified	1003	1.57(1.46,1.69)
H90	Other disorders of the ear	N95	Menopausal and perimenopausal disorders	356	2.13(1.88,2.4)
I26	Embolism and thrombosis	M15	Osteoarthritis	256	2.38(2.06,2.74)
M79	Other soft tissue disorders, not elsewhere classified	N30	Cystitis	196	2.76(2.34,3.26)
F32	Depression	M54	Dorsalgia	693	1.7(1.56,1.85)
D10	Benign tumors	I26	Embolism and thrombosis	340	2.15(1.9,2.44)
J45	Asthma	M79	Other soft tissue disorders, not elsewhere classified	191	2.74(2.32,3.23)
H90	Other disorders of the ear	M54	Dorsalgia	337	2.07(1.83,2.33)
K21	Gastro-oesophageal reflux disease	M54	Dorsalgia	194	2.58(2.2,3.01)
D10	Benign tumors	J30	Rhinitis	319	2.18(1.92,2.48)
D10	Benign tumors	L72	Follicular cyst of the skin and subcutaneous tissue	159	3.17(2.62,3.84)
I10	Hypertensive disorders	I60	Stroke	175	2.74(2.32,3.25)
M15	Osteoarthritis	N39	Disorders of urinary system, possibly infection	425	1.93(1.73,2.15)
K57	Diverticular disease of intestine	N39	Disorders of urinary system, possibly infection	206	2.5(2.14,2.92)
J30	Rhinitis	M54	Dorsalgia	199	2.5(2.14,2.92)
D10	Benign tumors	G47	Sleep disorder	415	1.95(1.74,2.18)
L20	Dermatitis	M54	Dorsalgia	346	2.01(1.79,2.26)
J12	Pneumonia	M54	Dorsalgia	306	2.14(1.88,2.43)
H15	Diseases of the sclerae, corneae, iridae and ciliary body	M79	Other soft tissue disorders, not elsewhere classified	297	2.16(1.9,2.47)
H43	Disorders of the vitreous body and globe	M20	Other joint disorders	355	2(1.78,2.25)
H25	Disorders of the lens	H49	Disorders of the ocular muscles, binocular movement, accommodation and refraction	168	3.04(2.52,3.67)
N81	Female genital prolapse	N95	Menopausal and perimenopausal disorders	246	2.39(2.06,2.77)
J00	Upper respiratory infections	L20	Dermatitis	191	2.49(2.13,2.91)
H90	Other disorders of the ear	J00	Upper respiratory infections	184	2.51(2.14,2.94)
H04	Disorder of lacrimal system	L20	Dermatitis	174	2.59(2.2,3.06)
D10	Benign tumors	K21	Gastro-oesophageal reflux disease	286	2.2(1.92,2.53)
G47	Sleep disorder	M54	Dorsalgia	265	2.17(1.9,2.48)
J12	Pneumonia	K59	Other functional intestinal disorders	193	2.56(2.17,3.01)
H43	Disorders of the vitreous body and globe	L59	Radiation-related disorders of the skin and subcutaneous tissue	197	2.45(2.1,2.87)
J00	Upper respiratory infections	M15	Osteoarthritis	258	2.2(1.92,2.52)
J30	Rhinitis	M79	Other soft tissue disorders, not elsewhere classified	270	2.19(1.91,2.51)
D10	Benign tumors	L98	Disorder of the skin and subcutaneous tissue	175	2.81(2.35,3.36)
A46	Erysipelas	M79	Other soft tissue disorders, not elsewhere classified	165	2.79(2.34,3.34)
I20	Angina pectoris	M79	Other soft tissue disorders, not elsewhere classified	224	2.4(2.06,2.8)
H43	Disorders of the vitreous body and globe	H90	Other disorders of the ear	249	2.2(1.92,2.53)
A09	Infectious gastroenteritis and colitis	M79	Other soft tissue disorders, not elsewhere classified	186	2.59(2.19,3.06)
D10	Benign tumors	I10	Hypertensive disorders	447	1.85(1.66,2.06)
H90	Other disorders of the ear	L20	Dermatitis	254	2.16(1.88,2.47)
J12	Pneumonia	N39	Disorders of urinary system, possibly infection	287	2.15(1.88,2.47)
H90	Other disorders of the ear	M15	Osteoarthritis	362	1.93(1.71,2.17)
J20	Other acute Lower respiratory infections	M79	Other soft tissue disorders, not elsewhere classified	163	2.77(2.31,3.32)
H43	Disorders of the vitreous body and globe	M15	Osteoarthritis	358	1.93(1.72,2.17)
B49	Mycoses	M79	Other soft tissue disorders, not elsewhere classified	190	2.52(2.14,2.98)
N39	Disorders of urinary system, possibly infection	N92	Irregular menstruation	185	2.51(2.13,2.96)
K44	Diaphragmatic hernia	M79	Other soft tissue disorders, not elsewhere classified	231	2.3(1.98,2.67)
D10	Benign tumors	N30	Cystitis	209	2.48(2.11,2.92)
G47	Sleep disorder	I10	Hypertensive disorders	167	2.52(2.13,2.97)
I10	Hypertensive disorders	M54	Dorsalgia	290	2.05(1.8,2.34)
D10	Benign tumors	K29	Gastritis and duodenitis	270	2.18(1.9,2.51)
H53	Visual disturbances and blindness	M79	Other soft tissue disorders, not elsewhere classified	219	2.33(2,2.72)
E10	Diabetes	H25	Disorders of the lens	179	2.68(2.25,3.21)
H02	Disorder of eyelid	H25	Disorders of the lens	187	2.76(2.3,3.31)
D10	Benign tumors	H60	Infections of the ear	256	2.22(1.92,2.56)
L20	Dermatitis	N39	Disorders of urinary system, possibly infection	288	2.05(1.8,2.33)
D10	Benign tumors	K62	Other diseases of anus and rectum	198	2.49(2.11,2.94)
H04	Disorder of lacrimal system	M20	Other joint disorders	223	2.24(1.93,2.59)
G47	Sleep disorder	M15	Osteoarthritis	269	2.07(1.81,2.36)
H15	Diseases of the sclerae, corneae, iridae and ciliary body	M20	Other joint disorders	225	2.22(1.92,2.56)
J30	Rhinitis	M20	Other joint disorders	211	2.27(1.95,2.64)
H43	Disorders of the vitreous body and globe	M79	Other soft tissue disorders, not elsewhere classified	445	1.79(1.61,1.99)
D10	Benign tumors	L90	Atrophic skin diseases	173	2.68(2.23,3.21)
D10	Benign tumors	M65	Disorders of synovium and tendons	339	1.96(1.73,2.22)
I21	Ischemic heart disease	M79	Other soft tissue disorders, not elsewhere classified	296	2.05(1.8,2.34)
J00	Upper respiratory infections	N95	Menopausal and perimenopausal disorders	265	2.14(1.86,2.46)
G50	Diseases in nerves, nerve roots and nerve plexa	N95	Menopausal and perimenopausal disorders	311	2.01(1.77,2.29)
K21	Gastro-oesophageal reflux disease	M20	Other joint disorders	192	2.34(2,2.74)
B49	Mycoses	D10	Benign tumors	208	2.37(2.02,2.79)
M48	Spondylopathy	N39	Disorders of urinary system, possibly infection	178	2.44(2.06,2.89)
J12	Pneumonia	M79	Other soft tissue disorders, not elsewhere classified	401	1.83(1.63,2.05)
H04	Disorder of lacrimal system	M54	Dorsalgia	202	2.25(1.93,2.62)
E66	Obesity	M79	Other soft tissue disorders, not elsewhere classified	166	2.53(2.12,3.02)
D10	Benign tumors	I48	Atrial fibrillation and flutter	315	1.99(1.75,2.27)
G50	Diseases in nerves, nerve roots and nerve plexa	N39	Disorders of urinary system, possibly infection	220	2.16(1.87,2.51)
D10	Benign tumors	N70	Inflammatory diseases of the female pelvic organs	265	2.13(1.84,2.46)
D10	Benign tumors	M75	Shoulder lesion	328	1.93(1.7,2.18)
F32	Depression	M20	Other joint disorders	722	1.55(1.43,1.69)
H25	Disorders of the lens	M15	Osteoarthritis	638	1.66(1.51,1.83)
M79	Other soft tissue disorders, not elsewhere classified	N92	Irregular menstruation	293	2.01(1.76,2.3)
K80	Cholelithiasis	M79	Other soft tissue disorders, not elsewhere classified	290	1.97(1.73,2.25)
H80	Diseases of the inner ear	M15	Osteoarthritis	232	2.11(1.83,2.44)
D10	Benign tumors	J12	Pneumonia	429	1.77(1.59,1.98)
D10	Benign tumors	H80	Diseases of the inner ear	329	1.91(1.69,2.17)
H60	Infections of the ear	M54	Dorsalgia	162	2.4(2.02,2.85)
D10	Benign tumors	H01	Inflammation of eyelid	178	2.46(2.07,2.93)
H10	Diseases of the conjunctivae	M20	Other joint disorders	198	2.22(1.9,2.59)
L01	Skin and subcutaneous infections	M20	Other joint disorders	185	2.26(1.93,2.66)
G47	Sleep disorder	H90	Other disorders of the ear	185	2.23(1.91,2.61)
M79	Other soft tissue disorders, not elsewhere classified	N70	Inflammatory diseases of the female pelvic organs	224	2.16(1.86,2.52)
E66	Obesity	F32	Depression	177	2.38(2,2.82)
K44	Diaphragmatic hernia	M54	Dorsalgia	162	2.36(1.99,2.8)
K57	Diverticular disease of intestine	N95	Menopausal and perimenopausal disorders	225	2.15(1.84,2.51)
D10	Benign tumors	D51	Other anaemias	160	2.52(2.09,3.03)
I21	Ischemic heart disease	J12	Pneumonia	184	2.3(1.95,2.72)
I10	Hypertensive disorders	N39	Disorders of urinary system, possibly infection	241	2.03(1.76,2.34)
M65	Disorders of synovium and tendons	N95	Menopausal and perimenopausal disorders	233	2.09(1.8,2.43)
M54	Dorsalgia	N92	Irregular menstruation	198	2.2(1.88,2.58)
D10	Benign tumors	I49	Other cardiac arrhythmias	285	1.95(1.71,2.24)
M75	Shoulder lesion	N95	Menopausal and perimenopausal disorders	203	2.19(1.87,2.57)
J00	Upper respiratory infections	N39	Disorders of urinary system, possibly infection	186	2.17(1.85,2.55)
H80	Diseases of the inner ear	N95	Menopausal and perimenopausal disorders	231	2.08(1.79,2.42)
G47	Sleep disorder	M20	Other joint disorders	262	1.92(1.68,2.19)
D10	Benign tumors	M80	Osteoporosis	154	2.53(2.09,3.07)
H10	Diseases of the conjunctivae	M15	Osteoarthritis	199	2.13(1.82,2.48)
H25	Disorders of the lens	M79	Other soft tissue disorders, not elsewhere classified	728	1.55(1.42,1.7)
F32	Depression	J12	Pneumonia	367	1.77(1.57,1.99)
D10	Benign tumors	H53	Visual disturbances and blindness	234	2.06(1.77,2.39)
L59	Radiation-related disorders of the skin and subcutaneous tissue	N95	Menopausal and perimenopausal disorders	254	2(1.73,2.31)
D10	Benign tumors	G43	Migraine	156	2.46(2.04,2.96)
H10	Diseases of the conjunctivae	M54	Dorsalgia	178	2.18(1.85,2.56)
L40	Papulosquamous disorders	M79	Other soft tissue disorders, not elsewhere classified	218	2.06(1.77,2.4)
L01	Skin and subcutaneous infections	M54	Dorsalgia	167	2.22(1.88,2.63)
K59	Other functional intestinal disorders	N95	Menopausal and perimenopausal disorders	239	2.03(1.75,2.35)
K44	Diaphragmatic hernia	N95	Menopausal and perimenopausal disorders	171	2.31(1.94,2.75)
D10	Benign tumors	H15	Diseases of the sclerae, corneae, iridae and ciliary body	313	1.85(1.62,2.1)
H80	Diseases of the inner ear	M54	Dorsalgia	199	2.08(1.78,2.42)
I21	Ischemic heart disease	M54	Dorsalgia	208	2.08(1.78,2.42)
D10	Benign tumors	N20	Urolithiasis	224	2.06(1.77,2.4)
M77	Enthesopathy	N95	Menopausal and perimenopausal disorders	172	2.28(1.91,2.71)
L01	Skin and subcutaneous infections	M15	Osteoarthritis	178	2.16(1.84,2.54)
D10	Benign tumors	M48	Spondylopathy	272	1.92(1.67,2.21)
L40	Papulosquamous disorders	M20	Other joint disorders	168	2.2(1.86,2.6)
H25	Disorders of the lens	K59	Other functional intestinal disorders	311	1.91(1.66,2.19)
I49	Other cardiac arrhythmias	M79	Other soft tissue disorders, not elsewhere classified	245	1.95(1.69,2.25)
J30	Rhinitis	M15	Osteoarthritis	194	2.07(1.77,2.42)
D10	Benign tumors	M77	Enthesopathy	235	2(1.72,2.32)
K57	Diverticular disease of intestine	M20	Other joint disorders	215	2(1.72,2.31)
I26	Embolism and thrombosis	M54	Dorsalgia	200	2.05(1.75,2.39)
H90	Other disorders of the ear	M20	Other joint disorders	322	1.76(1.56,1.98)
K80	Cholelithiasis	N39	Disorders of urinary system, possibly infection	167	2.17(1.84,2.57)
K29	Gastritis and duodenitis	M15	Osteoarthritis	179	2.13(1.81,2.51)
M20	Other joint disorders	N70	Inflammatory diseases of the female pelvic organs	174	2.16(1.83,2.55)
D10	Benign tumors	H30	Disorders of choroid and retina	383	1.72(1.53,1.94)
H43	Disorders of the vitreous body and globe	M54	Dorsalgia	295	1.79(1.58,2.03)
I49	Other cardiac arrhythmias	M54	Dorsalgia	177	2.11(1.8,2.49)
D10	Benign tumors	K30	Functional dyspepsia	195	2.12(1.8,2.5)
H80	Diseases of the inner ear	N39	Disorders of urinary system, possibly infection	174	2.12(1.8,2.5)
K59	Other functional intestinal disorders	M20	Other joint disorders	224	1.94(1.68,2.24)
F32	Depression	N92	Irregular menstruation	313	1.81(1.58,2.06)
M20	Other joint disorders	N92	Irregular menstruation	222	1.98(1.7,2.3)
L59	Radiation-related disorders of the skin and subcutaneous tissue	M20	Other joint disorders	234	1.91(1.65,2.2)
M79	Other soft tissue disorders, not elsewhere classified	N20	Urolithiasis	194	2.05(1.75,2.41)
D10	Benign tumors	H02	Disorder of eyelid	191	2.11(1.79,2.49)
K44	Diaphragmatic hernia	M20	Other joint disorders	161	2.15(1.81,2.55)
K59	Other functional intestinal disorders	L20	Dermatitis	167	2.1(1.78,2.48)
H60	Infections of the ear	M79	Other soft tissue disorders, not elsewhere classified	208	1.99(1.71,2.32)
H25	Disorders of the lens	N39	Disorders of urinary system, possibly infection	498	1.63(1.46,1.82)
H25	Disorders of the lens	L20	Dermatitis	386	1.72(1.52,1.94)
H04	Disorder of lacrimal system	M15	Osteoarthritis	207	1.97(1.69,2.3)
B34	Other viral diseases	D10	Benign tumors	167	2.2(1.85,2.63)
K62	Other diseases of anus and rectum	M79	Other soft tissue disorders, not elsewhere classified	160	2.19(1.84,2.62)
D10	Benign tumors	N40	Hyperplasia of prostate	178	2.2(1.84,2.63)
D10	Benign tumors	H61	Diseases of the external ear	212	2(1.71,2.34)
K92	Other disease of digestive system	M79	Other soft tissue disorders, not elsewhere classified	187	2.07(1.75,2.44)
I10	Hypertensive disorders	M15	Osteoarthritis	295	1.76(1.55,2)
D10	Benign tumors	K80	Cholelithiasis	309	1.76(1.55,2.01)
L59	Radiation-related disorders of the skin and subcutaneous tissue	M15	Osteoarthritis	251	1.85(1.61,2.13)
F32	Depression	J00	Upper respiratory infections	316	1.73(1.53,1.96)
H15	Diseases of the sclerae, corneae, iridae and ciliary body	N95	Menopausal and perimenopausal disorders	210	1.99(1.7,2.33)
D10	Benign tumors	J44	Chronic obstructive pulmonary disease	174	2.15(1.8,2.55)
H15	Diseases of the sclerae, corneae, iridae and ciliary body	M15	Osteoarthritis	205	1.95(1.67,2.27)
H90	Other disorders of the ear	L59	Radiation-related disorders of the skin and subcutaneous tissue	168	2.07(1.76,2.45)
K44	Diaphragmatic hernia	M15	Osteoarthritis	166	2.1(1.78,2.49)
H90	Other disorders of the ear	I10	Hypertensive disorders	197	1.95(1.68,2.28)
H80	Diseases of the inner ear	M20	Other joint disorders	209	1.92(1.66,2.23)
F32	Depression	G50	Diseases in nerves, nerve roots and nerve plexa	377	1.65(1.47,1.85)
M79	Other soft tissue disorders, not elsewhere classified	N83	Noninflammatory disorders of ovary, fallopian tube and broad ligament	167	2.14(1.79,2.54)
H25	Disorders of the lens	J44	Chronic obstructive pulmonary disease	174	2.26(1.87,2.72)
I48	Atrial fibrillation and flutter	M79	Other soft tissue disorders, not elsewhere classified	268	1.82(1.59,2.09)
H90	Other disorders of the ear	N39	Disorders of urinary system, possibly infection	246	1.83(1.59,2.1)
H25	Disorders of the lens	L59	Radiation-related disorders of the skin and subcutaneous tissue	339	1.77(1.55,2.02)
M79	Other soft tissue disorders, not elsewhere classified	N81	Female genital prolapse	210	1.96(1.68,2.29)
M20	Other joint disorders	N81	Female genital prolapse	160	2.11(1.78,2.51)
H25	Disorders of the lens	H80	Diseases of the inner ear	254	1.9(1.63,2.21)
H04	Disorder of lacrimal system	N39	Disorders of urinary system, possibly infection	171	2.04(1.73,2.41)
H25	Disorders of the lens	H90	Other disorders of the ear	391	1.67(1.48,1.89)
I10	Hypertensive disorders	N95	Menopausal and perimenopausal disorders	255	1.83(1.59,2.11)
H43	Disorders of the vitreous body and globe	L20	Dermatitis	225	1.83(1.59,2.11)
H10	Diseases of the conjunctivae	N95	Menopausal and perimenopausal disorders	190	1.99(1.69,2.35)
L82	Other seborrheic keratosis	M15	Osteoarthritis	223	1.85(1.6,2.14)
K80	Cholelithiasis	M54	Dorsalgia	189	1.93(1.65,2.25)
D10	Benign tumors	L40	Papulosquamous disorders	234	1.86(1.6,2.16)
D10	Benign tumors	F32	Depression	1041	1.35(1.26,1.45)
H25	Disorders of the lens	I20	Angina pectoris	206	2.02(1.71,2.39)
K29	Gastritis and duodenitis	N95	Menopausal and perimenopausal disorders	165	2.08(1.74,2.48)
K21	Gastro-oesophageal reflux disease	M15	Osteoarthritis	174	1.98(1.68,2.33)
H25	Disorders of the lens	I10	Hypertensive disorders	362	1.68(1.48,1.91)
H15	Diseases of the sclerae, corneae, iridae and ciliary body	M54	Dorsalgia	181	1.93(1.64,2.26)
A09	Infectious gastroenteritis and colitis	D10	Benign tumors	183	2(1.69,2.37)
I10	Hypertensive disorders	L20	Dermatitis	195	1.88(1.61,2.19)
L59	Radiation-related disorders of the skin and subcutaneous tissue	M79	Other soft tissue disorders, not elsewhere classified	301	1.69(1.49,1.92)
F32	Depression	M15	Osteoarthritis	655	1.43(1.31,1.56)
K57	Diverticular disease of intestine	M15	Osteoarthritis	215	1.83(1.58,2.13)
H49	Disorders of the ocular muscles, binocular movement, accommodation and refraction	M79	Other soft tissue disorders, not elsewhere classified	177	1.96(1.66,2.31)
D10	Benign tumors	I20	Angina pectoris	207	1.89(1.62,2.22)
L82	Other seborrheic keratosis	M20	Other joint disorders	211	1.82(1.57,2.12)
L82	Other seborrheic keratosis	M79	Other soft tissue disorders, not elsewhere classified	272	1.71(1.5,1.96)
L82	Other seborrheic keratosis	M54	Dorsalgia	194	1.85(1.59,2.16)
I26	Embolism and thrombosis	N39	Disorders of urinary system, possibly infection	166	1.98(1.67,2.35)
D10	Benign tumors	J45	Asthma	176	1.98(1.67,2.36)
F32	Depression	K21	Gastro-oesophageal reflux disease	230	1.79(1.55,2.07)
I60	Stroke	J12	Pneumonia	187	1.95(1.65,2.31)
D10	Benign tumors	M70	Unspecified soft tissue disorders related to use/pressure	162	2.04(1.7,2.43)
H25	Disorders of the lens	I48	Atrial fibrillation and flutter	294	1.76(1.53,2.02)
I49	Other cardiac arrhythmias	N95	Menopausal and perimenopausal disorders	175	1.97(1.66,2.34)
K29	Gastritis and duodenitis	M20	Other joint disorders	159	1.97(1.66,2.34)
F32	Depression	N70	Inflammatory diseases of the female pelvic organs	213	1.84(1.58,2.14)
H25	Disorders of the lens	L82	Other seborrheic keratosis	269	1.78(1.54,2.05)
L40	Papulosquamous disorders	N95	Menopausal and perimenopausal disorders	162	2.02(1.69,2.41)
F10	Alcohol abuse	M79	Other soft tissue disorders, not elsewhere classified	342	1.6(1.42,1.8)
F32	Depression	L01	Skin and subcutaneous infections	228	1.78(1.54,2.06)
H25	Disorders of the lens	M54	Dorsalgia	478	1.53(1.37,1.7)
H25	Disorders of the lens	M48	Spondylopathy	239	1.82(1.56,2.13)
I26	Embolism and thrombosis	M20	Other joint disorders	188	1.84(1.57,2.15)
F32	Depression	L20	Dermatitis	445	1.5(1.35,1.67)
D10	Benign tumors	H40	Glaucoma	300	1.66(1.45,1.89)
H25	Disorders of the lens	M20	Other joint disorders	496	1.5(1.35,1.67)
D10	Benign tumors	H49	Disorders of the ocular muscles, binocular movement, accommodation and refraction	193	1.85(1.57,2.18)
F32	Depression	M48	Spondylopathy	218	1.76(1.52,2.05)
I10	Hypertensive disorders	J12	Pneumonia	180	1.84(1.56,2.16)
H25	Disorders of the lens	K57	Diverticular disease of intestine	261	1.73(1.49,2)
H25	Disorders of the lens	H61	Diseases of the external ear	190	1.91(1.61,2.27)
H61	Diseases of the external ear	M79	Other soft tissue disorders, not elsewhere classified	179	1.85(1.57,2.19)
K80	Cholelithiasis	M15	Osteoarthritis	194	1.78(1.52,2.07)
I48	Atrial fibrillation and flutter	N39	Disorders of urinary system, possibly infection	172	1.88(1.59,2.23)
I49	Other cardiac arrhythmias	M20	Other joint disorders	171	1.84(1.56,2.17)
H25	Disorders of the lens	J30	Rhinitis	181	1.89(1.59,2.25)
F32	Depression	K92	Other disease of digestive system	171	1.87(1.57,2.21)
K80	Cholelithiasis	N95	Menopausal and perimenopausal disorders	209	1.76(1.51,2.05)
I48	Atrial fibrillation and flutter	M15	Osteoarthritis	218	1.74(1.5,2.02)
I10	Hypertensive disorders	M20	Other joint disorders	255	1.63(1.43,1.87)
F32	Depression	H90	Other disorders of the ear	414	1.48(1.33,1.65)
F90	Behavioral and emotional disorders with debut during childhood	M79	Other soft tissue disorders, not elsewhere classified	161	1.84(1.55,2.19)
H25	Disorders of the lens	I21	Ischemic heart disease	272	1.67(1.45,1.94)
H30	Disorders of choroid and retina	H90	Other disorders of the ear	179	1.77(1.51,2.09)
F32	Depression	H04	Disorder of lacrimal system	248	1.64(1.42,1.88)
F32	Depression	K29	Gastritis and duodenitis	208	1.7(1.46,1.99)
F32	Depression	I26	Embolism and thrombosis	243	1.64(1.42,1.88)
E10	Diabetes	M79	Other soft tissue disorders, not elsewhere classified	167	1.81(1.53,2.14)
F32	Depression	M77	Enthesopathy	199	1.72(1.47,2.01)
B49	Mycoses	F32	Depression	160	1.83(1.54,2.18)
H25	Disorders of the lens	I49	Other cardiac arrhythmias	220	1.73(1.47,2.02)
G45	Transient cerebral ischemic attack	M79	Other soft tissue disorders, not elsewhere classified	168	1.79(1.51,2.13)
H30	Disorders of choroid and retina	I10	Hypertensive disorders	166	1.77(1.49,2.09)
H25	Disorders of the lens	N95	Menopausal and perimenopausal disorders	510	1.44(1.29,1.6)
L59	Radiation-related disorders of the skin and subcutaneous tissue	M54	Dorsalgia	196	1.67(1.43,1.95)
H40	Glaucoma	M20	Other joint disorders	189	1.69(1.44,1.97)
F32	Depression	I10	Hypertensive disorders	343	1.48(1.32,1.67)
F32	Depression	K30	Functional dyspepsia	161	1.78(1.49,2.11)
H25	Disorders of the lens	K21	Gastro-oesophageal reflux disease	184	1.76(1.48,2.09)
H25	Disorders of the lens	M65	Disorders of synovium and tendons	205	1.69(1.44,1.99)
H40	Glaucoma	M79	Other soft tissue disorders, not elsewhere classified	252	1.56(1.36,1.79)
H25	Disorders of the lens	K29	Gastritis and duodenitis	183	1.72(1.45,2.05)
H25	Disorders of the lens	J12	Pneumonia	383	1.47(1.3,1.66)
H43	Disorders of the vitreous body and globe	N39	Disorders of urinary system, possibly infection	228	1.56(1.36,1.8)
I60	Stroke	N39	Disorders of urinary system, possibly infection	179	1.68(1.42,1.99)
H30	Disorders of choroid and retina	M54	Dorsalgia	216	1.58(1.36,1.83)
I48	Atrial fibrillation and flutter	M54	Dorsalgia	174	1.65(1.4,1.95)
H40	Glaucoma	M15	Osteoarthritis	206	1.58(1.36,1.84)
E10	Diabetes	F32	Depression	165	1.66(1.4,1.97)
D10	Benign tumors	I21	Ischemic heart disease	256	1.51(1.32,1.74)
H30	Disorders of choroid and retina	M15	Osteoarthritis	254	1.5(1.31,1.73)
F32	Depression	M65	Disorders of synovium and tendons	258	1.47(1.29,1.69)
H30	Disorders of choroid and retina	N39	Disorders of urinary system, possibly infection	202	1.56(1.33,1.82)
L59	Radiation-related disorders of the skin and subcutaneous tissue	N39	Disorders of urinary system, possibly infection	175	1.59(1.35,1.87)
D10	Benign tumors	F39	Other mood disorder	159	1.65(1.38,1.97)
D10	Benign tumors	E10	Diabetes	174	1.6(1.35,1.89)
H30	Disorders of choroid and retina	M79	Other soft tissue disorders, not elsewhere classified	296	1.44(1.26,1.63)
I60	Stroke	M79	Other soft tissue disorders, not elsewhere classified	244	1.49(1.29,1.72)
H25	Disorders of the lens	J00	Upper respiratory infections	216	1.53(1.3,1.78)
D10	Benign tumors	G45	Transient cerebral ischemic attack	164	1.56(1.31,1.85)
H25	Disorders of the lens	I60	Stroke	278	1.44(1.25,1.66)
H25	Disorders of the lens	I50	Heart failure	183	1.56(1.3,1.86)
H25	Disorders of the lens	N81	Female genital prolapse	179	1.55(1.3,1.85)
K59	Other functional intestinal disorders	M15	Osteoarthritis	197	1.45(1.24,1.69)
I21	Ischemic heart disease	M15	Osteoarthritis	184	1.47(1.25,1.73)
D10	Benign tumors	N81	Female genital prolapse	193	1.46(1.25,1.72)
J12	Pneumonia	M15	Osteoarthritis	255	1.29(1.12,1.48)
H25	Disorders of the lens	I26	Embolism and thrombosis	214	1.32(1.13,1.55)
*Combined ICD-10 code; mapping between the original ICD-10 code and the combined ICD-10 code can be found in the Supplementary Table 1;
#Numbers of the patients of anxiety and stress-related disorders who experienced the corresponding disease paris after diagnosis of anxiety and stress-related disorders;
$Odd ratio (with 95% confidence intervals) of D2 diagnosis after D1 diagnosis.

## Sheet: Supplementary Data 4
Supplementary Data 4 Odds ratios (ORs) with 95% confidence intervals (CIs) for the significant disease pairs after anxiety and stress-related disorders validated in the trajectory analysis in the Swedish cohort
D1 ICD10 code*	D1 Disease description	D2 ICD10 code*	D2 Disease description	No.#	OR&	Lower 95% CI	Upper 95% CI
M20	Other joint disorders	M15	Osteoarthritis	1709	3.75	3.44	4.08
M54	Dorsalgia	M48	Spondylopathy	697	7.66	6.55	8.97
F32	Depression	F30	Bipolar disorder	903	5.05	4.44	5.76
M79	Other soft tissue disorders, not elsewhere classified	M15	Osteoarthritis	1751	2.63	2.43	2.84
M54	Dorsalgia	M51	Other intervertebral disc disorders	482	13.16	10.59	16.36
I60	Stroke	I69	Sequelae of cerebrovascular disease	302	53.96	36.55	79.67
F32	Depression	F39	Other mood disorder	610	4.81	4.11	5.64
M79	Other soft tissue disorders, not elsewhere classified	M75	Shoulder lesion	756	2.87	2.54	3.25
F32	Depression	F13	Sedatives or hypnotics abuse	386	4.56	3.75	5.54
H10	Diseases of the conjunctivae	H04	Disorder of lacrimal system	318	4.89	3.99	6
H49	Disorders of the ocular muscles, binocular movement, accommodation and refraction	H53	Visual disturbances and blindness	239	8.81	6.62	11.73
I48	Atrial fibrillation and flutter	I50	Heart failure	333	4.58	3.74	5.6
G50	Diseases in nerves, nerve roots and nerve plexa	M65	Disorders of synovium and tendons	372	3.6	3.03	4.28
M20	Other joint disorders	M77	Enthesopathy	478	3.13	2.68	3.65
H60	Infections of the ear	H90	Other disorders of the ear	361	3.59	3.02	4.28
H40	Glaucoma	H25	Disorders of the lens	718	2.25	2.01	2.51
H15	Diseases of the sclerae, corneae, iridae and ciliary body	H04	Disorder of lacrimal system	274	4.02	3.26	4.94
M20	Other joint disorders	M65	Disorders of synovium and tendons	571	2.42	2.12	2.77
F32	Depression	F60	Personality and behaviour disorder	497	2.68	2.3	3.13
L20	Dermatitis	L40	Papulosquamous disorders	311	3.28	2.72	3.95
M79	Other soft tissue disorders, not elsewhere classified	M48	Spondylopathy	502	2.39	2.07	2.77
F32	Depression	F90	Behavioral and emotional disorders with debut during childhood	460	2.53	2.17	2.95
F32	Depression	F20	Schizophrenia	344	2.88	2.4	3.46
D10	Benign tumors	L82	Other seborrheic keratosis	776	1.96	1.74	2.21
F32	Depression	F19	Multiple drug or other psychoactive substances abuse	233	3.83	3.01	4.87
I21	Ischemic heart disease	I50	Heart failure	217	3.61	2.87	4.55
N94	Unsp cond assoc w female genital organs and menstrual cycle	N95	Menopausal and perimenopausal disorders	402	2.17	1.87	2.5
N92	Irregular menstruation	N95	Menopausal and perimenopausal disorders	972	1.59	1.45	1.74
F32	Depression	G47	Sleep disorder	721	1.74	1.56	1.95
H43	Disorders of the vitreous body and globe	H25	Disorders of the lens	782	1.63	1.47	1.8
M20	Other joint disorders	M48	Spondylopathy	360	2.14	1.82	2.51
D10	Benign tumors	D00	Carcinoma in situ	279	2.55	2.07	3.14
M15	Osteoarthritis	M48	Spondylopathy	404	1.97	1.69	2.3
D10	Benign tumors	I26	Embolism and thrombosis	559	1.72	1.51	1.96
N92	Irregular menstruation	D10	Benign tumors	965	1.42	1.31	1.55
D10	Benign tumors	H04	Disorder of lacrimal system	613	1.67	1.47	1.9
M20	Other joint disorders	L20	Dermatitis	704	1.52	1.36	1.69
K59	Other functional intestinal disorders	J12	Pneumonia	298	1.89	1.6	2.23
M79	Other soft tissue disorders, not elsewhere classified	M51	Other intervertebral disc disorders	273	2.06	1.7	2.5
F32	Depression	K59	Other functional intestinal disorders	536	1.53	1.34	1.73
I10	Hypertensive disorders	I60	Stroke	286	1.74	1.47	2.06
M79	Other soft tissue disorders, not elsewhere classified	J12	Pneumonia	635	1.46	1.3	1.63
N92	Irregular menstruation	N39	Disorders of urinary system, possibly infection	411	1.53	1.34	1.76
M20	Other joint disorders	H04	Disorder of lacrimal system	383	1.59	1.37	1.84
N95	Menopausal and perimenopausal disorders	L82	Other seborrheic keratosis	452	1.51	1.32	1.74
M15	Osteoarthritis	I26	Embolism and thrombosis	394	1.54	1.34	1.79
M15	Osteoarthritis	H25	Disorders of the lens	1117	1.28	1.18	1.4
M20	Other joint disorders	H43	Disorders of the vitreous body and globe	601	1.4	1.25	1.57
M79	Other soft tissue disorders, not elsewhere classified	H25	Disorders of the lens	1156	1.28	1.17	1.39
N95	Menopausal and perimenopausal disorders	M15	Osteoarthritis	949	1.3	1.19	1.42
N95	Menopausal and perimenopausal disorders	H25	Disorders of the lens	968	1.29	1.18	1.42
L20	Dermatitis	H25	Disorders of the lens	630	1.36	1.22	1.51
E10	Diabetes	H25	Disorders of the lens	200	1.7	1.4	2.06
N95	Menopausal and perimenopausal disorders	K57	Diverticular disease of intestine	382	1.49	1.29	1.73
N92	Irregular menstruation	M79	Other soft tissue disorders, not elsewhere classified	730	1.3	1.18	1.44
L82	Other seborrheic keratosis	H25	Disorders of the lens	410	1.41	1.24	1.61
F32	Depression	E66	Obesity	261	1.63	1.35	1.97
F32	Depression	N39	Disorders of urinary system, possibly infection	837	1.29	1.17	1.42
M54	Dorsalgia	H25	Disorders of the lens	813	1.28	1.16	1.4
I10	Hypertensive disorders	N39	Disorders of urinary system, possibly infection	403	1.41	1.23	1.61
I21	Ischemic heart disease	J12	Pneumonia	206	1.62	1.34	1.97
G47	Sleep disorder	M15	Osteoarthritis	398	1.39	1.22	1.59
D10	Benign tumors	H25	Disorders of the lens	1445	1.21	1.12	1.31
N92	Irregular menstruation	M54	Dorsalgia	465	1.36	1.2	1.53
M20	Other joint disorders	L01	Skin and subcutaneous infections	312	1.48	1.26	1.74
D10	Benign tumors	J12	Pneumonia	721	1.3	1.17	1.45
G47	Sleep disorder	M54	Dorsalgia	377	1.39	1.21	1.59
N95	Menopausal and perimenopausal disorders	H43	Disorders of the vitreous body and globe	682	1.28	1.15	1.42
M20	Other joint disorders	H25	Disorders of the lens	822	1.23	1.12	1.35
H90	Other disorders of the ear	H25	Disorders of the lens	689	1.25	1.13	1.38
F32	Depression	J12	Pneumonia	568	1.29	1.15	1.45
F32	Depression	N95	Menopausal and perimenopausal disorders	1134	1.19	1.09	1.29
I20	Angina pectoris	H25	Disorders of the lens	363	1.33	1.16	1.52
F32	Depression	I26	Embolism and thrombosis	411	1.32	1.14	1.51
F32	Depression	B49	Mycoses	258	1.41	1.18	1.69
F10	Alcohol abuse	M79	Other soft tissue disorders, not elsewhere classified	451	1.26	1.11	1.42
F32	Depression	M54	Dorsalgia	1032	1.18	1.08	1.28
F32	Depression	M79	Other soft tissue disorders, not elsewhere classified	1532	1.14	1.06	1.22
M20	Other joint disorders	L82	Other seborrheic keratosis	358	1.3	1.12	1.51
D10	Benign tumors	M48	Spondylopathy	420	1.27	1.1	1.47
F32	Depression	K29	Gastritis and duodenitis	325	1.28	1.1	1.5
K21	Gastro-oesophageal reflux disease	H25	Disorders of the lens	329	1.25	1.09	1.44
I10	Hypertensive disorders	J12	Pneumonia	308	1.27	1.09	1.48
F32	Depression	M48	Spondylopathy	324	1.28	1.09	1.49
F32	Depression	K92	Other disease of digestive system	270	1.31	1.1	1.55
F32	Depression	L01	Skin and subcutaneous infections	344	1.26	1.08	1.47
F32	Depression	H04	Disorder of lacrimal system	360	1.24	1.07	1.44
F32	Depression	G50	Diseases in nerves, nerve roots and nerve plexa	581	1.18	1.05	1.32
F32	Depression	J00	Upper respiratory infections	465	1.2	1.05	1.36
F32	Depression	L20	Dermatitis	698	1.15	1.04	1.28
F32	Depression	M20	Other joint disorders	1082	1.12	1.03	1.21
M15	Osteoarthritis	I48	Atrial fibrillation and flutter	343	1.21	1.04	1.41
N92	Irregular menstruation	M20	Other joint disorders	527	1.16	1.03	1.3
F32	Depression	E10	Diabetes	242	1.25	1.05	1.5
F32	Depression	K30	Functional dyspepsia	232	1.25	1.04	1.5
F32	Depression	M65	Disorders of synovium and tendons	388	1.18	1.02	1.36
F32	Depression	K21	Gastro-oesophageal reflux disease	335	1.19	1.02	1.39
*Combined ICD-10 code; mapping between the original ICD-10 code and the combined ICD-10 code can be found in the Supplementary Table 1;
#Numbers of the patients of anxiety and stress-related disorders who experienced the corresponding disease trajectory after diagnosis of anxiety and stress-related disorders;
$Odd ratio (with 95% confidence intervals) of D2 diagnosis after D1 diagnosis.

## Sheet: Supplementary Data 5
Supplementary Data 5 Hazard ratios (HRs) with 95% confidence intervals (CIs) for the significant medical conditions after anxiety and stress-related disorders validated in the UK cohort
Combined ICD-10	Disease description	Disease category	Number of cases#	HR (95% CIs)$
E66	Obesity	Endocrine/metabolic disease	1443	1.36 (1.29-1.44)
F10	Alcohol abuse	Mental disorders	450	1.79 (1.62-1.99)
F30	Bipolar disorder	Mental disorders	119	2.51 (2.05-3.08)
F32	Depression	Mental disorders	2575	3.05 (2.92-3.19)
H25	Disorders of the lens	Diseases of sense organs	1634	1.06 (1.01-1.12)
H49	Disorders of the ocular muscles, binocular movement, accommodation and refraction	Diseases of sense organs	336	1.23 (1.10-1.38)
H53	Visual disturbances and blindness	Diseases of sense organs	326	1.30 (1.16-1.46)
H90	Other disorders of the ear	Diseases of sense organs	499	1.39 (1.27-1.53)
I10	Hypertensive disorders	Circulatory system disease	4840	1.23 (1.20-1.27)
I20	Angina pectoris	Circulatory system disease	846	1.38 (1.28-1.48)
I21	Ischemic heart disease	Circulatory system disease	1286	1.27 (1.20-1.35)
I50	Heart failure	Circulatory system disease	334	1.21 (1.08-1.36)
J12	Pneumonia	Respiratory system disease	804	1.20 (1.12-1.29)
L20	Dermatitis	Dermatologic disease	314	1.39 (1.23-1.56)
L40	Papulosquamous disorders	Dermatologic disease	270	1.63 (1.43-1.85)
L82	Other seborrheic keratosis	Dermatologic disease	191	1.31 (1.13-1.53)
N39	Disorders of urinary system, possibly infection	Genitourinary system disease	1037	1.26 (1.18-1.34)
N92	Irregular menstruation	Genitourinary system disease	461	1.22 (1.10-1.34)
N94	Pain and other conditions associated with female genital organs and menstrual cycle	Genitourinary system disease	129	1.47 (1.22-1.77)
*Combined ICD-10 code; mapping between the original ICD-10 code and the combined ICD-10 code can be found in the Supplementary Table 1;
#Numbers of the patients of anxiety and stress-related disorders diagnosed with the corresponding medical conditions after diagnosis of anxiety and stress-related disorders;
$Hazard ratios (with 95% confidence intervals) of other medical conditions in individuals with anxiety and stress-related disorders compared to sex, and year of birth matched unaffected individuals.

## Sheet: Supplementary Data 6
Supplementary Data 6 Odds ratios (ORs) with 95% confidence intervals (CIs) for the significant disease pairs after anxiety and stress-related disorders validated in the UK cohort
D1 ICD10 code*	D1 Disease description	D2 ICD10 code*	D2 Disease description	No.#	OR (95% CIs)&
I20	Angina pectoris	I21	Ischemic heart disease	703	62.78 (53.08, 74.25)
I10	Hypertensive disorders	I21	Ischemic heart disease	973	6.57 (5.81, 7.44)
H25	Disorders of the lens	H49	Disorders of the ocular muscles, binocular movement, accommodation and refraction	287	67.70 (50.13, 91.44)
E66	Obesity	I10	Hypertensive disorders	791	4.97 (4.42, 5.58)
I10	Hypertensive disorders	I20	Angina pectoris	696	7.72 (6.61, 9.02)
I21	Ischemic heart disease	I50	Heart failure	210	12.77 (10.25, 15.90)
F32	Depression	I10	Hypertensive disorders	1071	2.56 (2.34, 2.80)
F10	Alcohol abuse	F32	Depression	217	6.58 (5.44, 7.95)
E66	Obesity	F32	Depression	424	3.07 (2.72, 3.47)
I50	Heart failure	J12	Pneumonia	114	7.63 (6.01, 9.69)
I20	Angina pectoris	I50	Heart failure	126	7.08 (5.60, 8.95)
J12	Pneumonia	N39	Disorders of urinary system, possibly infection	173	4.54 (3.77, 5.45)
N92	Irregular menstruation	N94	Pain and other conditions associated with female genital organs and menstrual cycle	69	16.25 (11.39, 23.18)
F32	Depression	J12	Pneumonia	258	3.23 (2.77, 3.78)
I10	Hypertensive disorders	I50	Heart failure	278	5.96 (4.71, 7.56)
F32	Depression	N39	Disorders of urinary system, possibly infection	327	2.73 (2.38, 3.12)
I10	Hypertensive disorders	N39	Disorders of urinary system, possibly infection	542	2.42 (2.14, 2.74)
E66	Obesity	I21	Ischemic heart disease	235	3.03 (2.59, 3.55)
E66	Obesity	I20	Angina pectoris	181	3.33 (2.79, 3.97)
F10	Alcohol abuse	I10	Hypertensive disorders	229	3.47 (2.84, 4.24)
F32	Depression	H90	Other disorders of the ear	160	3.19 (2.63, 3.87)
F32	Depression	I21	Ischemic heart disease	336	2.24 (1.96, 2.57)
H25	Disorders of the lens	I10	Hypertensive disorders	740	1.92 (1.72, 2.15)
H25	Disorders of the lens	H53	Visual disturbances and blindness	100	4.60 (3.55, 5.96)
I10	Hypertensive disorders	J12	Pneumonia	400	2.40 (2.07, 2.78)
E66	Obesity	N39	Disorders of urinary system, possibly infection	190	2.62 (2.22, 3.09)
F32	Depression	I20	Angina pectoris	245	2.32 (1.98, 2.71)
F10	Alcohol abuse	J12	Pneumonia	71	4.36 (3.32, 5.73)
I21	Ischemic heart disease	J12	Pneumonia	170	2.73 (2.26, 3.29)
F30	Bipolar disorder	F32	Depression	62	6.06 (4.30, 8.53)
I50	Heart failure	N39	Disorders of urinary system, possibly infection	79	3.74 (2.88, 4.86)
E66	Obesity	I50	Heart failure	82	3.62 (2.80, 4.67)
F32	Depression	L20	Dermatitis	98	3.24 (2.55, 4.13)
F10	Alcohol abuse	N39	Disorders of urinary system, possibly infection	70	3.49 (2.67, 4.57)
E66	Obesity	L20	Dermatitis	65	3.58 (2.71, 4.74)
H25	Disorders of the lens	H90	Other disorders of the ear	121	2.65 (2.12, 3.30)
H90	Other disorders of the ear	J12	Pneumonia	69	3.20 (2.44, 4.19)
H53	Visual disturbances and blindness	I10	Hypertensive disorders	164	2.70 (2.14, 3.39)
F32	Depression	H25	Disorders of the lens	321	1.77 (1.55, 2.03)
F32	Depression	I50	Heart failure	111	2.60 (2.07, 3.26)
I10	Hypertensive disorders	L20	Dermatitis	137	2.53 (2.00, 3.22)
E66	Obesity	H90	Other disorders of the ear	82	2.59 (2.03, 3.31)
I21	Ischemic heart disease	N39	Disorders of urinary system, possibly infection	158	2.02 (1.68, 2.43)
H90	Other disorders of the ear	I10	Hypertensive disorders	229	2.04 (1.69, 2.46)
F32	Depression	H53	Visual disturbances and blindness	90	2.45 (1.92, 3.14)
I20	Angina pectoris	J12	Pneumonia	107	2.25 (1.80, 2.80)
I20	Angina pectoris	N39	Disorders of urinary system, possibly infection	117	2.11 (1.71, 2.60)
F32	Depression	L40	Papulosquamous disorders	72	2.50 (1.91, 3.28)
I10	Hypertensive disorders	L40	Papulosquamous disorders	114	2.22 (1.72, 2.87)
F30	Bipolar disorder	I10	Hypertensive disorders	60	2.57 (1.79, 3.69)
H49	Disorders of the ocular muscles, binocular movement, accommodation and refraction	I10	Hypertensive disorders	143	1.79 (1.43, 2.25)
H25	Disorders of the lens	I20	Angina pectoris	157	1.59 (1.32, 1.92)
H25	Disorders of the lens	I21	Ischemic heart disease	212	1.45 (1.23, 1.71)
H25	Disorders of the lens	N39	Disorders of urinary system, possibly infection	163	1.41 (1.18, 1.69)
H25	Disorders of the lens	I50	Heart failure	72	1.54 (1.17, 2.02)
*Combined ICD-10 code; mapping between the original ICD-10 code and the combined ICD-10 code can be found in the Supplementary Table 1;
#Numbers of the patients of anxiety and stress-related disorders who experienced the corresponding disease trajectory after diagnosis of anxiety and stress-related disorders;
$Odd ratio (with 95% confidence intervals) of D2 diagnosis after D1 diagnosis.

## Sheet: Supplementary Data 7
Supplementary Data 7 Lists of SNPs for disease Clusters associated with anxiety and stress-related disorders in the Swedish cohort
uniqID	rsID	chr	pos	p	nSNPs	nGWASSNPs
Cluster 1 predominated by psychiatric diseases
21:35386385:C:T	rs2834342	21	35386385	2.23e-08	3	3
11:94673295:A:G	rs587598040	11	94673295	2.42e-08	38	37
6:156323175:C:T	rs190986212	6	156323175	4.48e-08	2	2
Cluster 2 predominated by eye diseases
8:84707066:C:T	rs578045293	8	84707066	1.48e-17	18	3
1:51627928:C:G	rs574810100	1	51627928	1.15e-11	3	1
14:27252592:A:G	rs192296901	14	27252592	1.15e-11	20	2
4:117202421:C:T	rs185666753	4	117202421	1.91e-11	7	6
1:194680534:A:G	rs182441312	1	194680534	5.34e-11	12	1
10:64440145:A:G	rs145334377	10	64440145	5.75e-11	1	1
1:51810342:C:T	rs191423661	1	51810342	4.1e-10	3	2
3:86228090:A:G	rs189094546	3	86228090	8.86e-10	11	1
3:13241557:C:T	rs111210241	3	13241557	2.13e-09	36	7
16:51254578:C:T	rs139031980	16	51254578	2.28e-09	28	1
2:68225698:C:T	rs112747287	2	68225698	2.49e-09	3	1
1:49273815:A:G	rs148216877	1	49273815	3.93e-09	1	1
1:34661336:A:G	rs148008414	1	34661336	5.03e-09	7	7
11:14819696:A:T	rs188429975	11	14819696	5.22e-09	8	5
8:129936094:C:T	rs184294407	8	129936094	6.05e-09	11	3
3:101541870:A:G	rs191065801	3	101541870	6.34e-09	4	4
3:121811997:A:T	rs138581367	3	121811997	7.26e-09	16	7
1:34752856:A:G	rs139783348	1	34752856	9.18e-09	2	2
6:75938078:C:T	rs192340126	6	75938078	1.05e-08	1	1
8:60956235:C:T	rs16925592	8	60956235	1.19e-08	380	25
11:119582207:C:T	rs191730513	11	119582207	1.27e-08	1	1
9:5506518:C:T	rs147190166	9	5506518	1.46e-08	1	1
7:38412840:C:T	rs542706764	7	38412840	1.65e-08	25	5
6:130567250:A:T	rs188235601	6	130567250	1.7e-08	11	1
8:80460338:C:T	rs570016244	8	80460338	1.78e-08	9	2
10:33458935:A:G	rs181418088	10	33458935	1.85e-08	2	1
2:240247332:A:C	rs541358479	2	240247332	1.98e-08	13	2
17:40278026:G:T	rs189659052	17	40278026	2.04e-08	1	1
7:37877820:A:G	rs531071178	7	37877820	2.37e-08	5	2
2:159244918:C:G	rs549043191	2	159244918	3.85e-08	3	1
2:236147082:C:G	rs145302592	2	236147082	4e-08	1	1
3:55895944:A:C	rs562783986	3	55895944	4.32e-08	21	2
1:243495905:A:G	rs187655287	1	243495905	4.76e-08	15	4
Cluster 3 predominated by ear diseases
1:26137511:A:G	rs113248357	1	26137511	8.78e-11	9	5
10:127313056:C:G	rs567859745	10	127313056	9.98e-12	45	1
3:82210468:A:G	rs559292142	3	82210468	7.8e-11	9	1
7:37123086:A:T	rs192939845	7	37123086	8.14e-11	1	1
8:23780092:C:G	rs534986878	8	23780092	8.95e-11	10	1
8:58024951:C:T	rs183197185	8	58024951	1.98e-10	1	1
8:88456504:A:G	rs148594505	8	88456504	3.11e-10	9	1
2:40841322:C:T	rs186599833	2	40841322	4.44e-10	3	3
8:18308401:A:T	rs145294829	8	18308401	5.74e-10	2	2
9:76172069:G:T	rs553489587	9	76172069	6.8e-10	26	4
4:189387291:C:T	rs149977459	4	189387291	1.12e-09	2	2
2:236984910:A:G	rs533617396	2	236984910	1.2e-09	4	2
2:137960012:A:G	rs371154501	2	137960012	1.22e-09	1	1
9:105145107:C:G	rs553562739	9	105145107	1.32e-09	1	1
4:58649134:A:T	rs180967667	4	58649134	1.33e-09	20	1
5:126701719:C:T	rs574042870	5	126701719	1.4e-09	17	3
7:102712450:A:T	rs184993562	7	102712450	1.64e-09	2	2
3:79110089:C:T	rs542936955	3	79110089	1.77e-09	11	2
5:55531883:C:G	rs549241078	5	55531883	1.96e-09	7	1
7:98615656:A:G	rs572546480	7	98615656	2.02e-09	15	4
6:150998154:A:T	rs550129501	6	150998154	2.07e-09	1	1
4:159700825:G:T	rs193072412	4	159700825	2.69e-09	2	2
3:186191173:A:G	rs187968955	3	186191173	4.35e-09	3	2
8:142311265:G:T	rs566157762	8	142311265	4.41e-09	12	1
5:83214316:C:T	rs556283981	5	83214316	4.75e-09	13	13
4:15622919:A:G	rs114755425	4	15622919	6.51e-09	15	1
4:46929885:G:T	rs568383559	4	46929885	8.85e-09	3	3
6:74329005:G:T	rs184003054	6	74329005	9.31e-09	10	2
10:2290181:A:G	rs542579729	10	2290181	1.19e-08	9	1
8:124009617:C:T	rs117857043	8	124009617	1.61e-08	3	3
8:96537546:C:T	rs546268441	8	96537546	1.74e-08	17	2
8:43069421:A:G	rs118097230	8	43069421	1.76e-08	33	31
5:159840177:G:T	rs190597439	5	159840177	1.82e-08	3	3
1:159825833:C:T	rs143172877	1	159825833	2.47e-08	1	1
3:162437709:A:G	rs569247159	3	162437709	3.08e-08	12	2
4:57937683:C:T	rs148750797	4	57937683	3.17e-08	2	1
4:130595635:C:T	rs570634060	4	130595635	4.06e-08	13	2
3:28883505:C:G	rs549525718	3	28883505	4.11e-08	6	2
5:61201846:A:T	rs147865958	5	61201846	4.18e-08	1	1
7:68909181:G:T	rs554683913	7	68909181	4.21e-08	19	2
Cluster 4 predominated by cardiovascular diseases
5:106166128:G:T	rs146697298	5	106166128	7.8e-09	3	3
1:108711314:A:G	rs185984329	1	108711314	2.57e-08	5	1
5:85528070:A:G	rs187327166	5	85528070	2.67e-08	13	1
5:177981949:C:T	rs534240087	5	177981949	4.63e-08	20	4
Cluster 5 predominated by skin and genitourinary diseases
3:166451357:A:G	rs142495798	3	166451357	6.39e-11	39	26
14:22923325:A:G	rs138931818	14	22923325	3.7e-10	1	1
9:15112857:A:G	rs566677164	9	15112857	5.35e-10	2	1
14:55005768:A:G	rs183299296	14	55005768	9.56e-10	7	5
6:112851326:C:G	rs575990437	6	112851326	2.25e-09	7	2
8:99276356:G:T	rs575113101	8	99276356	6.81e-09	3	3
4:147847895:A:G	rs7679660	4	147847895	7.16e-09	183	1
5:802739:C:G	rs142448096	5	802739	9.03e-09	236	1
15:64945342:A:C	rs188653730	15	64945342	9.21e-09	17	6
13:65294531:C:T	rs145882493	13	65294531	9.42e-09	13	2
1:78608215:C:T	rs12126464	1	78608215	1.44e-08	17	17
7:67501216:A:T	rs191503958	7	67501216	1.58e-08	1	1
5:155450795:A:G	rs577074119	5	155450795	2.14e-08	10	1
6:87504630:A:C	rs561186189	6	87504630	2.97e-08	25	5
1:78575849:A:C	rs11589864	1	78575849	3.62e-08	72	72
2:2119251:C:T	rs113427498	2	2119251	4.96e-08	5	4
SNPs: single nucleotide polymorphisms.
SNPs, with bold were validated in the sensitivity analysis based on the validated disease clusters in the UK cohort.
The association between SNPs and five susceptibility scores (as a continuous variable) was assessed by using mixed linear model (MLM)-based models for GWAS analysis, adjusted for sex, birth year, genotyping array, and the first 10 principal components. P values of less than 5x10-8 were considered statistically significant.

## Sheet: Supplementary Data 8
Supplementary Data 8 Lists of mapped genes for disease clusters associated with anxiety and stress-related disorders in the Swedish cohort
ensg	symbol	chr	start	end	strand	type	entrezID	minGwasP	IndSigSNPs
Cluster 1 predominated by psychiatric disorders
ENSG00000249209	AP000304.12	21	34956993	35284635	-1	protein_coding	NA	2.23e-08	rs2834342
ENSG00000241837	ATP5O	21	35275757	35288284	-1	protein_coding	539	2.23e-08	rs2834342
ENSG00000243927	MRPS6	21	35445524	35515334	1	protein_coding	64968	2.23e-08	rs2834342
ENSG00000272962	SLC5A3	21	35445870	35478561	1	protein_coding	6526	2.23e-08	rs2834342
ENSG00000159197	KCNE2	21	35736323	35743688	1	protein_coding	9992	2.23e-08	rs2834342
ENSG00000205670	SMIM11	21	35747779	35780164	1	protein_coding	54065	2.23e-08	rs2834342
ENSG00000222018	C21orf140	21	35772615	35773370	-1	protein_coding	101928147	2.23e-08	rs2834342
ENSG00000243627	AP000322.53	21	35791013	35796264	-1	protein_coding	388820	2.23e-08	rs2834342
ENSG00000159200	RCAN1	21	35885440	35987441	-1	protein_coding	1827	2.23e-08	rs2834342
ENSG00000159212	CLIC6	21	36041688	36090525	1	protein_coding	54102	2.23e-08	rs2834342
ENSG00000159231	CBR3	21	37507210	37518864	1	protein_coding	874	2.23e-08	rs2834342
ENSG00000029639	TFB1M	6	155578643	155635627	-1	protein_coding	51106	4.48e-08	rs190986212
ENSG00000074771	NOX3	6	155716504	155777037	-1	protein_coding	50508	4.48e-08	rs190986212
ENSG00000049618	ARID1B	6	157099063	157531913	1	protein_coding	57492	4.48e-08	rs190986212
ENSG00000215712	TMEM242	6	157710418	157744633	-1	protein_coding	729515	4.48e-08	rs190986212
ENSG00000175048	ZDHHC14	6	157802165	158099178	1	protein_coding	79683	0.000147	rs190986212
ENSG00000182919	C11orf54	11	93474757	93497915	1	protein_coding	28970	0.000273	rs587598040
ENSG00000166025	AMOTL1	11	94439597	94609918	1	protein_coding	154810	0.000273	rs587598040
ENSG00000150316	CWC15	11	94695787	94706776	-1	protein_coding	51503	0.000273	rs587598040
ENSG00000186280	KDM4D	11	94706845	94732682	1	protein_coding	55693	0.000273	rs587598040
Cluster 2 predominated by eye diseases
ENSG00000104231	ZFAND1	8	82613569	82645138	-1	protein_coding	79752	1.48e-17	rs570016244:rs578045293
ENSG00000164695	CHMP4C	8	82644669	82671750	1	protein_coding	92421	1.48e-17	rs570016244:rs578045293
ENSG00000104497	SNX16	8	82711816	82755101	-1	protein_coding	64089	1.48e-17	rs570016244:rs578045293
ENSG00000142700	DMRTA2	1	50883222	50889172	-1	protein_coding	63950	1.15e-11	rs574810100:rs148216877
ENSG00000185104	FAF1	1	50905150	51425935	-1	protein_coding	11124	1.15e-11	rs574810100;rs574810100:rs191423661
ENSG00000123080	CDKN2C	1	51426417	51440305	1	protein_coding	1031	1.15e-11	rs574810100:rs191423661
ENSG00000204006	C1orf185	1	51567906	51613752	1	protein_coding	284546	1.15e-11	rs574810100
ENSG00000162384	C1orf123	1	53679771	53686289	-1	protein_coding	54987	1.15e-11	rs574810100
ENSG00000162385	MAGOH	1	53692564	53704282	-1	protein_coding	4116	1.15e-11	rs574810100
ENSG00000168952	STXBP6	14	25278862	25519503	-1	protein_coding	29091	1.15e-11	rs192296901
ENSG00000139910	NOVA1	14	26912299	27066960	-1	protein_coding	4857	1.15e-11	rs192296901
ENSG00000176165	FOXG1	14	29235050	29238870	1	protein_coding	2290	1.15e-11	rs192296901
ENSG00000138653	NDST4	4	115748919	116035032	-1	protein_coding	64579	1.91e-11	rs185666753
ENSG00000174599	TRAM1L1	4	118004718	118006736	-1	protein_coding	133022	1.91e-11	rs185666753
ENSG00000164100	NDST3	4	118954773	119179803	1	protein_coding	9348	1.91e-11	rs185666753
ENSG00000164099	PRSS12	4	119201193	119274158	-1	protein_coding	8492	1.91e-11	rs185666753
ENSG00000127074	RGS13	1	192605275	192629390	1	protein_coding	6003	5.34e-11	rs182441312
ENSG00000023572	GLRX2	1	193065598	193075244	-1	protein_coding	51022	5.34e-11	rs182441312
ENSG00000162630	B3GALT2	1	193148175	193155784	-1	protein_coding	8707	5.34e-11	rs182441312
ENSG00000162687	KCNT2	1	196194909	196578355	-1	protein_coding	343450	5.34e-11	rs182441312
ENSG00000000971	CFH	1	196621008	196716634	1	protein_coding	3075	5.34e-11	rs182441312
ENSG00000150347	ARID5B	10	63661059	63856703	1	protein_coding	84159	5.75e-11	rs145334377
ENSG00000182010	RTKN2	10	63942794	64028466	-1	protein_coding	219790	5.75e-11	rs145334377
ENSG00000138311	ZNF365	10	64133951	64431771	1	protein_coding	22891	5.75e-11	rs145334377
ENSG00000181915	ADO	10	64564516	64568238	1	protein_coding	84890	5.75e-11	rs145334377
ENSG00000122877	EGR2	10	64571756	64679660	-1	protein_coding	1959	5.75e-11	rs145334377
ENSG00000148572	NRBF2	10	64893050	64914783	1	protein_coding	29982	5.75e-11	rs145334377
ENSG00000171988	JMJD1C	10	64926981	65225722	-1	protein_coding	221037	5.75e-11	rs145334377
ENSG00000085831	TTC39A	1	51752930	51810788	-1	protein_coding	22996	4.1e-10	rs191423661
ENSG00000085832	EPS15	1	51819935	51985000	-1	protein_coding	2060	4.1e-10	rs191423661
ENSG00000011523	CEP68	2	65283500	65314138	1	protein_coding	23177	2.49e-09	rs112747287
ENSG00000138071	ACTR2	2	65454887	65498387	1	protein_coding	10097	2.49e-09	rs112747287
ENSG00000198369	SPRED2	2	65537985	65659771	-1	protein_coding	200734	2.49e-09	rs112747287
ENSG00000143995	MEIS1	2	66660584	66801001	1	protein_coding	4211	2.49e-09	rs112747287
ENSG00000143971	ETAA1	2	67624451	67637677	1	protein_coding	54465	2.49e-09	rs112747287
ENSG00000186094	AGBL4	1	48998527	50489585	-1	protein_coding	84871	3.93e-09	rs148216877
ENSG00000162374	ELAVL4	1	50513686	50669458	1	protein_coding	1996	3.93e-09	rs148216877
ENSG00000134686	PHC2	1	33789224	33896653	-1	protein_coding	1912	5.03e-09	rs148008414:rs139783348
ENSG00000121904	CSMD2	1	33979609	34631443	-1	protein_coding	114784	5.03e-09	rs148008414:rs139783348
ENSG00000176256	HMGB4	1	34326076	34330392	1	protein_coding	127540	5.03e-09	rs148008414:rs139783348
ENSG00000142698	C1orf94	1	34632484	34684732	1	protein_coding	84970	5.03e-09	rs148008414;rs148008414:rs139783348
ENSG00000189280	GJB5	1	35220648	35224113	1	protein_coding	2709	5.03e-09	rs148008414:rs139783348
ENSG00000189433	GJB4	1	35225342	35229325	1	protein_coding	127534	5.03e-09	rs148008414:rs139783348
ENSG00000163873	GRIK3	1	37261128	37499730	-1	protein_coding	2899	5.03e-09	rs148008414:rs139783348
ENSG00000129083	COPB1	11	14464986	14521573	-1	protein_coding	1315	5.22e-09	rs188429975
ENSG00000256206	PSMA1	11	14515329	14541890	-1	protein_coding	5682	5.22e-09	rs188429975
ENSG00000152270	PDE3B	11	14665269	14892350	1	protein_coding	5140	5.22e-09	rs188429975
ENSG00000186104	CYP2R1	11	14899553	14913798	-1	protein_coding	120227	5.22e-09	rs188429975
ENSG00000175868	CALCB	11	14926543	15103888	1	protein_coding	797	5.22e-09	rs188429975
ENSG00000110680	CALCA	11	14988214	14993900	-1	protein_coding	796	5.22e-09	rs188429975
ENSG00000188487	INSC	11	15133970	15268754	1	protein_coding	387755	5.22e-09	rs188429975
ENSG00000110693	SOX6	11	15987995	16761138	-1	protein_coding	55553	5.22e-09	rs188429975
ENSG00000212993	POU5F1B	8	128426535	128432311	1	protein_coding	5462	6.05e-09	rs184294407
ENSG00000136997	MYC	8	128747680	128753674	1	protein_coding	4609	6.05e-09	rs184294407
ENSG00000256655	TMEM75	8	128959126	128960591	-1	protein_coding	641384	6.05e-09	rs184294407
ENSG00000144815	NXPE3	3	101498046	101547073	1	protein_coding	91775	6.34e-09	rs191065801
ENSG00000144802	NFKBIZ	3	101546835	101579866	1	protein_coding	64332	6.34e-09	rs191065801
ENSG00000170044	ZPLD1	3	101818088	102198685	1	protein_coding	131368	6.34e-09	rs191065801
ENSG00000051341	POLQ	3	121150278	121264853	-1	protein_coding	10721	7.26e-09	rs138581367
ENSG00000173230	GOLGB1	3	121382046	121468602	-1	protein_coding	2804	7.26e-09	rs138581367
ENSG00000173226	IQCB1	3	121488610	121553926	-1	protein_coding	9657	7.26e-09	rs138581367
ENSG00000145088	EAF2	3	121554030	121605373	1	protein_coding	55840	7.26e-09	rs138581367
ENSG00000145103	ILDR1	3	121706170	121741051	-1	protein_coding	286676	7.26e-09	rs138581367
ENSG00000114013	CD86	3	121774213	121839983	1	protein_coding	942	7.26e-09	rs138581367
ENSG00000160124	CCDC58	3	122078438	122102078	-1	protein_coding	131076	7.26e-09	rs138581367
ENSG00000114023	FAM162A	3	122103023	122131181	1	protein_coding	26355	7.26e-09	rs138581367
ENSG00000156508	EEF1A1	6	74225473	74233520	-1	protein_coding	1915	1.05e-08	rs192340126
ENSG00000119899	SLC17A5	6	74303102	74363878	-1	protein_coding	26503	1.05e-08	rs192340126
ENSG00000156535	CD109	6	74405508	74538040	1	protein_coding	135228	1.05e-08	rs192340126
ENSG00000112695	COX7A2	6	75947391	75960039	-1	protein_coding	1347	1.05e-08	rs192340126
ENSG00000118407	FILIP1	6	76001575	76203454	-1	protein_coding	27145	1.05e-08	rs192340126
ENSG00000215114	UBXN2B	8	59323823	59364060	1	protein_coding	137886	1.19e-08	rs16925592
ENSG00000167910	CYP7A1	8	59402737	59412795	-1	protein_coding	1581	1.19e-08	rs16925592
ENSG00000035681	NSMAF	8	59496063	59572403	-1	protein_coding	8439	1.19e-08	rs16925592
ENSG00000198846	TOX	8	59717977	60031767	-1	protein_coding	9760	1.19e-08	rs16925592
ENSG00000178538	CA8	8	61099906	61193971	-1	protein_coding	767	1.19e-08	rs16925592
ENSG00000184220	CMSS1	3	99536678	99897447	1	protein_coding	84319	1.2e-08	rs191065801
ENSG00000154174	TOMM70A	3	100082275	100120242	-1	protein_coding	9868	1.2e-08	rs191065801
ENSG00000206535	LNP1	3	100120037	100175163	1	protein_coding	348801	1.2e-08	rs191065801
ENSG00000182504	CEP97	3	101442769	101489406	1	protein_coding	79598	1.2e-08	rs191065801
ENSG00000110400	PVRL1	11	119494120	119599794	-1	protein_coding	5818	1.27e-08	rs191730513
ENSG00000176984	AP000679.2	11	120039685	120042387	1	protein_coding	NA	1.27e-08	rs191730513
ENSG00000181264	TMEM136	11	120195838	120204391	1	protein_coding	219902	1.27e-08	rs191730513
ENSG00000106993	CDC37L1	9	4679559	4708398	1	protein_coding	55664	1.46e-08	rs147190166
ENSG00000120210	INSL6	9	5131979	5185668	-1	protein_coding	11172	1.46e-08	rs147190166
ENSG00000120217	CD274	9	5450503	5470566	1	protein_coding	29126	1.46e-08	rs147190166
ENSG00000197646	PDCD1LG2	9	5510545	5571282	1	protein_coding	80380	1.46e-08	rs147190166
ENSG00000106483	SFRP4	7	37945543	38065297	-1	protein_coding	6424	1.65e-08	rs542706764;rs542706764:rs531071178
ENSG00000010270	STARD3NL	7	38217824	38270272	1	protein_coding	83930	1.65e-08	rs542706764
ENSG00000164556	FAM183B	7	38724946	38726637	-1	protein_coding	340286	1.65e-08	rs542706764
ENSG00000086288	NME8	7	37888199	37940003	1	protein_coding	51314	1.65e-08	rs531071178:rs542706764
ENSG00000164483	SAMD3	6	130465460	130686570	-1	protein_coding	154075	1.7e-08	rs188235601
ENSG00000256162	SMLR1	6	131148546	131158275	1	protein_coding	100507203	1.7e-08	rs188235601
ENSG00000118520	ARG1	6	131894284	131905472	1	protein_coding	383	1.7e-08	rs188235601
ENSG00000112282	MED23	6	131895106	131949369	-1	protein_coding	9439	1.7e-08	rs188235601
ENSG00000154269	ENPP3	6	131949582	132068553	1	protein_coding	5169	1.7e-08	rs188235601
ENSG00000104427	ZC2HC1A	8	79578282	79632000	1	protein_coding	51101	1.78e-08	rs570016244
ENSG00000104432	IL7	8	79587978	79717758	-1	protein_coding	3574	1.78e-08	rs570016244
ENSG00000120616	EPC1	10	32556679	32667726	-1	protein_coding	80314	1.85e-08	rs181418088
ENSG00000099250	NRP1	10	33466420	33625190	-1	protein_coding	8829	1.85e-08	rs181418088
ENSG00000068024	HDAC4	2	239969864	240323348	-1	protein_coding	9759	1.98e-08	rs541358479
ENSG00000173812	EIF1	17	39845137	39848920	1	protein_coding	10209	2.04e-08	rs189659052
ENSG00000184502	GAST	17	39868578	39872221	1	protein_coding	2520	2.04e-08	rs189659052
ENSG00000173805	HAP1	17	39873994	39890896	-1	protein_coding	9001	2.04e-08	rs189659052
ENSG00000141696	LEPREL4	17	39958199	39968856	-1	protein_coding	10609	2.04e-08	rs189659052
ENSG00000141756	FKBP10	17	39968932	39979465	1	protein_coding	60681	2.04e-08	rs189659052
ENSG00000178502	KLHL11	17	40009797	40021684	-1	protein_coding	55175	2.04e-08	rs189659052
ENSG00000131473	ACLY	17	40023161	40086795	-1	protein_coding	47	2.04e-08	rs189659052
ENSG00000173786	CNP	17	40118759	40129749	1	protein_coding	1267	2.04e-08	rs189659052
ENSG00000168259	DNAJC7	17	40128451	40173394	-1	protein_coding	7266	2.04e-08	rs189659052
ENSG00000168256	NKIRAS2	17	40163400	40177659	1	protein_coding	28511	2.04e-08	rs189659052
ENSG00000187595	ZNF385C	17	40177594	40217383	-1	protein_coding	201181	2.04e-08	rs189659052
ENSG00000108773	KAT2A	17	40265126	40273376	-1	protein_coding	2648	2.04e-08	rs189659052
ENSG00000267261	CTD-2132N18.3	17	40271692	40306934	-1	protein_coding	NA	2.04e-08	rs189659052
ENSG00000197723	HSPB9	17	40274756	40275371	1	protein_coding	94086	2.04e-08	rs189659052
ENSG00000108774	RAB5C	17	40276994	40307035	-1	protein_coding	5878	2.04e-08	rs189659052
ENSG00000089558	KCNH4	17	40308909	40333296	-1	protein_coding	23415	2.04e-08	rs189659052
ENSG00000161610	HCRT	17	40336078	40337470	-1	protein_coding	3060	2.04e-08	rs189659052
ENSG00000167925	GHDC	17	40340817	40346531	-1	protein_coding	84514	2.04e-08	rs189659052
ENSG00000173757	STAT5B	17	40351186	40428725	-1	protein_coding	6777	2.04e-08	rs189659052
ENSG00000126561	STAT5A	17	40439565	40463961	1	protein_coding	6776	2.04e-08	rs189659052
ENSG00000168610	STAT3	17	40465342	40540586	-1	protein_coding	6774	2.04e-08	rs189659052
ENSG00000177469	PTRF	17	40554470	40575535	-1	protein_coding	284119	2.04e-08	rs189659052
ENSG00000122545	2024-09-07	7	35840542	35944917	1	protein_coding	989	2.37e-08	rs531071178
ENSG00000136250	AOAH	7	36552456	36764154	-1	protein_coding	313	2.37e-08	rs531071178:rs542706764
ENSG00000155849	ELMO1	7	36893961	37488852	-1	protein_coding	9844	2.37e-08	rs531071178:rs542706764
ENSG00000187037	GPR141	7	37723399	37873390	1	protein_coding	353345	2.37e-08	rs531071178;rs531071178:rs542706764
ENSG00000086289	EPDR1	7	37723446	37991543	1	protein_coding	54749	2.37e-08	rs531071178;rs542706764;rs531071178:rs542706764
ENSG00000136542	GALNT5	2	158114110	158170723	1	protein_coding	11227	3.85e-08	rs549043191
ENSG00000136541	ERMN	2	158175137	158184225	-1	protein_coding	57471	3.85e-08	rs549043191
ENSG00000115165	CYTIP	2	158271131	158345473	-1	protein_coding	9595	3.85e-08	rs549043191
ENSG00000123612	ACVR1C	2	158383279	158485517	-1	protein_coding	130399	3.85e-08	rs549043191
ENSG00000153237	CCDC148	2	159027593	159313265	-1	protein_coding	130940	3.85e-08	rs549043191
ENSG00000163331	DAPL1	2	159651829	159719293	1	protein_coding	92196	3.85e-08	rs549043191
ENSG00000077044	DGKD	2	234263153	234380750	1	protein_coding	8527	4e-08	rs145302592
ENSG00000085982	USP40	2	234384166	234475428	-1	protein_coding	55230	4e-08	rs145302592
ENSG00000242366	UGT1A1	2	234668894	234681945	1	protein_coding	54576	4e-08	rs145302592
ENSG00000144481	TRPM8	2	234826043	234928166	1	protein_coding	79054	4e-08	rs145302592
ENSG00000072080	SPP2	2	234959323	234985778	1	protein_coding	6694	4e-08	rs145302592
ENSG00000188042	ARL4C	2	235401685	235405697	-1	protein_coding	10123	4e-08	rs145302592
ENSG00000157985	AGAP1	2	236402733	237040444	1	protein_coding	116987	4e-08	rs145302592
ENSG00000198612	COPS8	2	237993955	238009109	1	protein_coding	10920	4e-08	rs541358479:rs145302592
ENSG00000157445	CACNA2D3	3	54156574	55108584	1	protein_coding	55799	4.32e-08	rs562783986
ENSG00000144771	LRTM1	3	54952264	55001115	-1	protein_coding	57408	4.32e-08	rs562783986
ENSG00000114251	WNT5A	3	55499743	55523973	-1	protein_coding	7474	4.32e-08	rs562783986
ENSG00000187672	ERC2	3	55542336	56502391	-1	protein_coding	26059	4.32e-08	rs562783986
ENSG00000091483	FH	1	241660903	241683061	-1	protein_coding	2271	4.76e-08	rs187655287
ENSG00000117009	KMO	1	241695434	241758944	1	protein_coding	8564	4.76e-08	rs187655287
ENSG00000203668	CHML	1	241792155	241799232	-1	protein_coding	1122	4.76e-08	rs187655287
ENSG00000174371	EXO1	1	242011269	242058450	1	protein_coding	9156	4.76e-08	rs187655287
ENSG00000180287	PLD5	1	242246288	242687998	-1	protein_coding	200150	4.76e-08	rs187655287
ENSG00000054282	SDCCAG8	1	243419320	243663394	1	protein_coding	10806	4.76e-08	rs187655287
ENSG00000179456	ZBTB18	1	244214585	244220778	1	protein_coding	10472	4.76e-08	rs187655287
ENSG00000268146	AL590483.1	1	244227632	244231211	1	protein_coding	NA	4.76e-08	rs187655287
ENSG00000173728	C1orf100	1	244515937	244552965	1	protein_coding	200159	4.76e-08	rs187655287
ENSG00000035687	ADSS	1	244571796	244615436	-1	protein_coding	159	4.76e-08	rs187655287
ENSG00000179397	C1orf101	1	244617679	244804479	1	protein_coding	257044	4.76e-08	rs187655287
ENSG00000180353	HCLS1	3	121350246	121379774	-1	protein_coding	3059	2.28e-07	rs138581367
ENSG00000036828	CASR	3	121902530	122005342	1	protein_coding	846	2.28e-07	rs138581367
ENSG00000163517	HDAC11	3	13521224	13547916	1	protein_coding	79885	3.26e-07	rs111210241
ENSG00000162843	WDR64	1	241815580	241965435	1	protein_coding	128025	3.9e-07	rs187655287
ENSG00000117020	AKT3	1	243651535	244014381	-1	protein_coding	10000	3.9e-07	rs187655287
ENSG00000123091	RNF11	1	51701943	51739127	1	protein_coding	26994	2.25e-06	rs191423661;rs574810100
ENSG00000154764	WNT7A	3	13857755	13921618	-1	protein_coding	7476	2.44e-06	rs111210241
ENSG00000129084	PSMA1	11	14515329	14665181	-1	protein_coding	5682	3.3e-06	rs188429975
ENSG00000163867	ZMYM6	1	35449523	35497569	-1	protein_coding	9204	5.07e-06	rs148008414
ENSG00000006715	VPS41	7	38762563	38971994	-1	protein_coding	27072	8.01e-06	rs542706764
ENSG00000241127	YAE1D1	7	39605975	39649919	1	protein_coding	57002	8.01e-06	rs542706764
ENSG00000057019	DCBLD2	3	98514785	98620533	-1	protein_coding	131566	2.6e-05	rs191065801
ENSG00000174173	TRMT10C	3	101280706	101285290	1	protein_coding	54931	2.6e-05	rs191065801
ENSG00000081154	PCNP	3	101292939	101313281	1	protein_coding	57092	2.6e-05	rs191065801
ENSG00000078053	AMPH	7	38423305	38671167	-1	protein_coding	273	4.94e-05	rs542706764;rs531071178
ENSG00000163406	SLC15A2	3	121612936	121662949	1	protein_coding	6565	9.75e-05	rs138581367
ENSG00000148925	BTBD10	11	13409548	13484844	-1	protein_coding	84280	0.000129746	rs188429975
ENSG00000152266	PTH	11	13513602	13517728	-1	protein_coding	5741	0.000129746	rs188429975
ENSG00000133818	RRAS2	11	14299472	14386052	-1	protein_coding	22800	0.000129746	rs188429975
ENSG00000171033	PKIA	8	79428374	79517502	1	protein_coding	5569	0.00514877	rs570016244
ENSG00000104435	STMN2	8	80523049	80578410	1	protein_coding	11075	0.00514877	rs570016244
ENSG00000164683	HEY1	8	80676245	80680098	-1	protein_coding	23462	0.00514877	rs570016244
ENSG00000147586	MRPS28	8	80830952	80942524	-1	protein_coding	28957	0.00514877	rs570016244
ENSG00000164684	ZNF704	8	81540686	81787016	-1	protein_coding	619279	0.00514877	rs570016244
ENSG00000076641	PAG1	8	81880045	82024303	-1	protein_coding	55824	0.00514877	rs570016244
ENSG00000197416	FABP12	8	82437216	82443613	-1	protein_coding	646486	0.00514877	rs570016244
ENSG00000133731	IMPA1	8	82570196	82598928	-1	protein_coding	3612	0.00514877	rs570016244
ENSG00000270394	MTRNR2L13	4	117220016	117221520	1	protein_coding	100463500	0.00775307	rs185666753
ENSG00000054277	OPN3	1	241753404	241840678	-1	protein_coding	23596	0.0212	rs187655287
ENSG00000143702	CEP170	1	243287730	243418650	-1	protein_coding	9859	0.0212	rs187655287
ENSG00000171316	CHD7	8	61591337	61779465	1	protein_coding	55636	0.0278297	rs16925592
ENSG00000104388	RAB2A	8	61429416	61536186	1	protein_coding	5862	0.033456	rs16925592
ENSG00000176142	TMEM39A	3	119148347	119187677	-1	protein_coding	55254	0.0424	rs138581367
ENSG00000163389	POGLUT1	3	119187785	119213555	1	protein_coding	56983	0.0424	rs138581367
ENSG00000168386	FILIP1L	3	99548985	99833357	-1	protein_coding	11259	0.0425	rs191065801
ENSG00000114021	NIT2	3	100053545	100075710	1	protein_coding	56954	0.0425	rs191065801
ENSG00000181458	TMEM45A	3	100211463	100296288	1	protein_coding	55076	0.0425	rs191065801
ENSG00000144820	GPR128	3	100328433	100414323	1	protein_coding	84873	0.0425	rs191065801
ENSG00000114354	TFG	3	100428205	100467810	1	protein_coding	10342	0.0425	rs191065801
ENSG00000154175	ABI3BP	3	100468000	100712359	-1	protein_coding	25890	0.0425	rs191065801
ENSG00000081148	IMPG2	3	100941390	101039404	-1	protein_coding	50939	0.0425	rs191065801
ENSG00000138468	SENP7	3	101043049	101232085	-1	protein_coding	57337	0.0425	rs191065801
ENSG00000066422	ZBTB11	3	101367733	101396339	-1	protein_coding	27107	0.0425	rs191065801
ENSG00000269113	TRABD2B	1	48226200	48462567	-1	protein_coding	388630	NA	rs574810100
ENSG00000117834	SLC5A9	1	48688357	48714316	1	protein_coding	200010	NA	rs574810100
ENSG00000162373	BEND5	1	49193195	49242641	-1	protein_coding	79656	NA	rs574810100
ENSG00000078618	NRD1	1	52254863	52344477	-1	protein_coding	4898	NA	rs574810100
ENSG00000117862	TXNDC12	1	52485803	52521843	-1	protein_coding	51060	NA	rs574810100
ENSG00000198841	KTI12	1	52497775	52499488	-1	protein_coding	112970	NA	rs574810100
ENSG00000253148	RGS21	1	192286122	192336415	1	protein_coding	431704	NA	rs182441312
ENSG00000090104	RGS1	1	192544857	192549161	1	protein_coding	5996	NA	rs182441312
ENSG00000116741	RGS2	1	192778169	192781403	1	protein_coding	5997	NA	rs182441312
ENSG00000116750	UCHL5	1	192981380	193029237	-1	protein_coding	51377	NA	rs182441312
ENSG00000116747	TROVE2	1	193028552	193060907	1	protein_coding	6738	NA	rs182441312
ENSG00000134389	CFHR5	1	196946667	196978804	1	protein_coding	81494	NA	rs182441312
ENSG00000143278	F13B	1	197008321	197036397	-1	protein_coding	2165	NA	rs182441312
ENSG00000138069	RAB1A	2	65297835	65357240	-1	protein_coding	5861	NA	rs112747287
ENSG00000197223	C1D	2	68268262	68338080	-1	protein_coding	10438	NA	rs112747287
ENSG00000273398	RP11-474G23.1	2	68358370	68488362	-1	protein_coding	NA	NA	rs112747287
ENSG00000221823	PPP3R1	2	68405989	68483369	-1	protein_coding	5534	NA	rs112747287
ENSG00000204923	FBXO48	2	68686551	68694390	-1	protein_coding	554251	NA	rs112747287
ENSG00000169621	APLF	2	68694693	68858004	1	protein_coding	200558	NA	rs112747287
ENSG00000169618	PROKR1	2	68870721	68882708	1	protein_coding	10887	NA	rs112747287
ENSG00000163219	ARHGAP25	2	68906733	69053965	1	protein_coding	9938	NA	rs112747287
ENSG00000163217	BMP10	2	69092613	69098649	-1	protein_coding	27302	NA	rs112747287
ENSG00000183607	GKN2	2	69172364	69180102	-1	protein_coding	200504	NA	rs112747287
ENSG00000169605	GKN1	2	69201705	69208106	1	protein_coding	56287	NA	rs112747287
ENSG00000169604	ANTXR1	2	69240310	69476459	1	protein_coding	84168	NA	rs112747287
ENSG00000196975	ANXA4	2	69871557	70053596	1	protein_coding	307	NA	rs112747287
ENSG00000115170	ACVR1	2	158592958	158732374	-1	protein_coding	90	NA	rs549043191
ENSG00000007001	UPP2	2	158733214	158992666	1	protein_coding	151531	NA	rs549043191
ENSG00000144283	PKP4	2	159313476	159539391	1	protein_coding	8502	NA	rs549043191
ENSG00000136535	TBR1	2	162272605	162282381	1	protein_coding	10716	NA	rs549043191
ENSG00000144290	SLC4A10	2	162280843	162841792	1	protein_coding	57282	NA	rs549043191
ENSG00000204104	TRAF3IP1	2	239229082	239309541	1	protein_coding	26146	NA	rs541358479
ENSG00000065802	ASB1	2	239335383	239360891	1	protein_coding	51665	NA	rs541358479
ENSG00000213828	AC017028.1	2	240083493	240084053	-1	protein_coding	NA	NA	rs541358479
ENSG00000222020	AC062017.1	2	240323130	240324058	1	protein_coding	101928111	NA	rs541358479
ENSG00000196758	AC079612.1	2	240499995	240507788	1	protein_coding	NA	NA	rs541358479
ENSG00000220256	AC093802.1	2	240684554	240724577	1	protein_coding	NA	NA	rs541358479
ENSG00000130414	NDUFA10	2	240831867	240964819	-1	protein_coding	4705	NA	rs541358479
ENSG00000182083	OR6B2	2	240968841	240969906	-1	protein_coding	389090	NA	rs541358479
ENSG00000221961	PRR21	2	240981230	240982399	-1	protein_coding	643905	NA	rs541358479
ENSG00000178586	OR6B3	2	240984494	240985489	-1	protein_coding	150681	NA	rs541358479
ENSG00000267963	AC013469.1	2	241053907	241064304	1	protein_coding	NA	NA	rs541358479
ENSG00000172428	MYEOV2	2	241065980	241076224	-1	protein_coding	150678	NA	rs541358479
ENSG00000178602	OTOS	2	241078446	241083979	-1	protein_coding	150677	NA	rs541358479
ENSG00000063660	GPC1	2	241375088	241407493	1	protein_coding	2817	NA	rs541358479
ENSG00000218416	AC110619.2	2	241388732	241396131	-1	protein_coding	NA	NA	rs541358479
ENSG00000016391	CHDH	3	53846362	53880417	-1	protein_coding	55349	NA	rs562783986
ENSG00000056736	IL17RB	3	53880607	53899827	1	protein_coding	55540	NA	rs562783986
ENSG00000113812	ACTR8	3	53901093	53916229	-1	protein_coding	93973	NA	rs562783986
ENSG00000113811	SELK	3	53918437	53926015	-1	protein_coding	58515	NA	rs562783986
ENSG00000180376	CCDC66	3	56591189	56655846	1	protein_coding	285331	NA	rs562783986
ENSG00000163946	FAM208A	3	56654161	56717265	-1	protein_coding	23272	NA	rs562783986
ENSG00000163947	ARHGEF3	3	56761446	57113357	-1	protein_coding	50650	NA	rs562783986
ENSG00000186451	SPATA12	3	57094469	57109460	1	protein_coding	353324	NA	rs562783986
ENSG00000163666	HESX1	3	57231944	57260549	-1	protein_coding	8820	NA	rs562783986
ENSG00000157500	APPL1	3	57261765	57307496	1	protein_coding	26060	NA	rs562783986
ENSG00000239388	ASB14	3	57302375	57326710	-1	protein_coding	142686	NA	rs562783986
ENSG00000174840	PDE12	3	57542003	57552571	1	protein_coding	201626	NA	rs562783986
ENSG00000175161	CADM2	3	85008132	86123579	1	protein_coding	253559	NA	rs189094546
ENSG00000179097	HTR1F	3	88039846	88042919	1	protein_coding	3355	NA	rs189094546
ENSG00000197548	ATG7	3	11313995	11599139	1	protein_coding	10533	NA	rs111210241
ENSG00000144559	TAMM41	3	11831916	11888393	-1	protein_coding	132001	NA	rs111210241
ENSG00000157150	TIMP4	3	12194551	12200851	-1	protein_coding	7079	NA	rs111210241
ENSG00000132170	PPARG	3	12328867	12475855	1	protein_coding	5468	NA	rs111210241
ENSG00000154743	TSEN2	3	12525931	12581122	1	protein_coding	80746	NA	rs111210241
ENSG00000225526	C3orf83	3	12556433	12602558	-1	protein_coding	100129480	NA	rs111210241
ENSG00000075975	MKRN2	3	12598513	12625212	1	protein_coding	23609	NA	rs111210241
ENSG00000132155	RAF1	3	12625100	12705725	-1	protein_coding	5894	NA	rs111210241
ENSG00000088726	TMEM40	3	12775024	12810956	-1	protein_coding	55287	NA	rs111210241
ENSG00000144712	CAND2	3	12837971	12913415	1	protein_coding	23066	NA	rs111210241
ENSG00000093144	ECHDC1	6	127609855	127664754	-1	protein_coding	55862	NA	rs188235601
ENSG00000214338	SOGA3	6	127759551	127840500	-1	protein_coding	387104	NA	rs188235601
ENSG00000255330	SOGA3	6	127759551	127840146	-1	protein_coding	387104	NA	rs188235601
ENSG00000189367	KIAA0408	6	127761488	127780536	-1	protein_coding	9729	NA	rs188235601
ENSG00000172673	THEMIS	6	128029217	128239776	-1	protein_coding	387357	NA	rs188235601
ENSG00000152894	PTPRK	6	128289924	128841870	-1	protein_coding	5796	NA	rs188235601
ENSG00000196569	LAMA2	6	129204342	129837714	1	protein_coding	3908	NA	rs188235601
ENSG00000146376	ARHGAP18	6	129897277	130031370	-1	protein_coding	93663	NA	rs188235601
ENSG00000203756	TMEM244	6	130152389	130182692	-1	protein_coding	253582	NA	rs188235601
ENSG00000198945	L3MBTL3	6	130334844	130462594	1	protein_coding	84456	NA	rs188235601
ENSG00000164484	TMEM200A	6	130686879	130764208	1	protein_coding	114801	NA	rs188235601
ENSG00000079819	EPB41L2	6	131160487	131384462	-1	protein_coding	2037	NA	rs188235601
ENSG00000118507	AKAP7	6	131456806	131604675	1	protein_coding	9465	NA	rs188235601
ENSG00000112303	VNN2	6	133065009	133084598	-1	protein_coding	8875	NA	rs188235601
ENSG00000146409	SLC18B1	6	133090509	133119701	-1	protein_coding	116843	NA	rs188235601
ENSG00000144711	IQSEC1	3	12938719	13114617	-1	protein_coding	9922	NA	rs111210241
ENSG00000163520	FBLN2	3	13573824	13679922	1	protein_coding	2199	NA	rs111210241
ENSG00000180438	TPRXL	3	13978756	14124311	1	protein_coding	348825	NA	rs111210241
ENSG00000163528	CHCHD4	3	14153580	14166370	-1	protein_coding	131474	NA	rs111210241
ENSG00000170876	TMEM43	3	14166440	14185179	1	protein_coding	79188	NA	rs111210241
ENSG00000268279	RP11-434D12.1	3	14176717	14189548	1	protein_coding	NA	NA	rs111210241
ENSG00000154767	XPC	3	14186647	14220283	-1	protein_coding	7508	NA	rs111210241
ENSG00000170860	LSM3	3	14219858	14242619	1	protein_coding	27258	NA	rs111210241
ENSG00000131389	SLC6A6	3	14444076	14530857	1	protein_coding	6533	NA	rs111210241
ENSG00000154781	CCDC174	3	14693271	14714166	1	protein_coding	51244	NA	rs111210241
ENSG00000131379	C3orf20	3	14716606	14814541	1	protein_coding	84077	NA	rs111210241
ENSG00000177463	NR2C2	3	14989091	15095107	1	protein_coding	7182	NA	rs111210241
ENSG00000131368	MRPS25	3	15083967	15106842	-1	protein_coding	64432	NA	rs111210241
ENSG00000065518	NDUFB4	3	120315156	120321347	1	protein_coding	4710	NA	rs138581367
ENSG00000186103	ARGFX	3	121289551	121305481	1	protein_coding	503582	NA	rs138581367
ENSG00000163833	FBXO40	3	121311966	121349139	1	protein_coding	51725	NA	rs138581367
ENSG00000121552	CSTA	3	122044091	122060819	1	protein_coding	1475	NA	rs138581367
ENSG00000196981	WDR5B	3	122130715	122134882	-1	protein_coding	54554	NA	rs138581367
ENSG00000076554	TPD52	8	80870571	81143467	-1	protein_coding	7163	NA	rs570016244
ENSG00000205189	ZBTB10	8	81397854	81438500	1	protein_coding	65986	NA	rs570016244
ENSG00000164687	FABP5	8	82192598	82197012	1	protein_coding	2171	NA	rs570016244
ENSG00000253598	SLC10A5	8	82605842	82608409	-1	protein_coding	347051	NA	rs570016244:rs578045293
ENSG00000114030	KPNA1	3	122140796	122233792	-1	protein_coding	3836	NA	rs138581367
ENSG00000138496	PARP9	3	122246771	122283424	-1	protein_coding	83666	NA	rs138581367
ENSG00000163840	DTX3L	3	122283085	122294050	1	protein_coding	151636	NA	rs138581367
ENSG00000173200	PARP15	3	122296449	122357894	1	protein_coding	165631	NA	rs138581367
ENSG00000173193	PARP14	3	122399465	122449687	1	protein_coding	54625	NA	rs138581367
ENSG00000169087	HSPBAP1	3	122458846	122512671	-1	protein_coding	79663	NA	rs138581367
ENSG00000138463	DIRC2	3	122513642	122599986	1	protein_coding	84925	NA	rs138581367
ENSG00000082684	SEMA5B	3	122628041	122747452	-1	protein_coding	54437	NA	rs138581367
ENSG00000121542	SEC22A	3	122920774	122992977	1	protein_coding	26984	NA	rs138581367
ENSG00000206527	PTPLB	3	123209667	123304032	-1	protein_coding	201562	NA	rs138581367
ENSG00000106536	POU6F2	7	39017598	39532694	1	protein_coding	11281	NA	rs542706764
ENSG00000006451	RALA	7	39663082	39747723	1	protein_coding	5898	NA	rs542706764
ENSG00000122641	INHBA	7	41724712	41742706	-1	protein_coding	3624	NA	rs542706764
ENSG00000177182	CLVS1	8	61969717	62414204	1	protein_coding	157807	NA	rs16925592
ENSG00000137563	GGH	8	63927638	63951730	-1	protein_coding	8836	NA	rs16925592
ENSG00000184672	RALYL	8	85095022	85834079	1	protein_coding	138046	NA	rs578045293
ENSG00000133739	LRRCC1	8	86019382	86058311	1	protein_coding	85444	NA	rs578045293
ENSG00000176731	C8orf59	8	86126311	86132650	-1	protein_coding	401466	NA	rs578045293
ENSG00000185015	CA13	8	86132816	86196302	1	protein_coding	377677	NA	rs578045293
ENSG00000216937	CCDC7	10	32735068	32863492	1	protein_coding	79741	NA	rs181418088
ENSG00000150076	C10ORF68	10	32832297	33171802	1	protein_coding	NA	NA	rs181418088
ENSG00000150093	ITGB1	10	33189247	33294720	-1	protein_coding	3688	NA	rs181418088
ENSG00000258256	RP11-219B4.5	8	86134675	86157946	-1	protein_coding	NA	NA	rs578045293
ENSG00000257962	RP11-219B4.6	8	86158524	86162077	-1	protein_coding	NA	NA	rs578045293
ENSG00000133742	CA1	8	86239837	86291243	-1	protein_coding	759	NA	rs578045293
ENSG00000164879	CA3	8	86285665	86361269	1	protein_coding	761	NA	rs578045293
ENSG00000147614	ATP6V0D2	8	86999552	87166457	1	protein_coding	245972	NA	rs578045293
ENSG00000164961	KIAA0196	8	126036502	126104082	-1	protein_coding	9897	NA	rs184294407
ENSG00000156831	NSMCE2	8	126103921	126379362	1	protein_coding	286053	NA	rs184294407
ENSG00000147697	GSDMC	8	130760442	130799134	-1	protein_coding	56169	NA	rs184294407
ENSG00000153310	FAM49B	8	130851839	131029375	-1	protein_coding	51571	NA	rs184294407
ENSG00000153317	ASAP1	8	131064353	131455906	-1	protein_coding	50807	NA	rs184294407
ENSG00000165071	TMEM71	8	133697253	133772958	-1	protein_coding	137835	NA	rs184294407
ENSG00000129292	PHF20L1	8	133787618	133861052	1	protein_coding	51105	NA	rs184294407
ENSG00000110696	C11orf58	11	16634679	16778428	1	protein_coding	10944	NA	rs188429975
ENSG00000166689	PLEKHA7	11	16799842	17035990	-1	protein_coding	144100	NA	rs188429975
ENSG00000102921	N4BP1	16	48572637	48654059	-1	protein_coding	9683	NA	rs139031980
ENSG00000166152	C16orf78	16	49407734	49433342	1	protein_coding	123970	NA	rs139031980
ENSG00000102935	ZNF423	16	49521435	49891830	-1	protein_coding	23090	NA	rs139031980
ENSG00000205423	CNEP1R1	16	50058321	50070999	1	protein_coding	255919	NA	rs139031980
ENSG00000155393	HEATR3	16	50099852	50140298	1	protein_coding	55027	NA	rs139031980
ENSG00000121274	PAPD5	16	50186829	50269221	1	protein_coding	64282	NA	rs139031980
ENSG00000121281	ADCY7	16	50280048	50352046	1	protein_coding	113	NA	rs139031980
ENSG00000166164	BRD7	16	50347398	50402845	-1	protein_coding	29117	NA	rs139031980
ENSG00000140807	NKD1	16	50582241	50670647	1	protein_coding	85407	NA	rs139031980
ENSG00000167208	SNX20	16	50700211	50715264	-1	protein_coding	124460	NA	rs139031980
ENSG00000167207	NOD2	16	50727514	50766988	1	protein_coding	64127	NA	rs139031980
ENSG00000083799	CYLD	16	50775961	50835846	1	protein_coding	1540	NA	rs139031980
ENSG00000103449	SALL1	16	51169886	51185278	-1	protein_coding	6299	NA	rs139031980
ENSG00000261190	C16orf97	16	52039399	52112386	-1	protein_coding	388276	NA	rs139031980
ENSG00000103460	TOX3	16	52471917	52581714	-1	protein_coding	27324	NA	rs139031980
ENSG00000177200	CHD9	16	53088945	53363062	1	protein_coding	80205	NA	rs139031980
ENSG00000103479	RBL2	16	53467889	53525561	1	protein_coding	5934	NA	rs139031980
ENSG00000166971	AKTIP	16	53524952	53538323	-1	protein_coding	64400	NA	rs139031980
ENSG00000176842	IRX5	16	54964774	54968397	1	protein_coding	10265	NA	rs139031980
Cluster 3 predominated by ear diseases
ENSG00000119965	C10orf88	10	124690419	124713919	-1	protein_coding	80007	9.98e-12	rs567859745
ENSG00000179988	PSTK	10	124713897	124757029	1	protein_coding	118672	9.98e-12	rs567859745
ENSG00000175018	TEX36	10	127265091	127371713	-1	protein_coding	387718	9.98e-12	rs567859745
ENSG00000107938	EDRF1	10	127408084	127452712	1	protein_coding	26098	9.98e-12	rs567859745
ENSG00000164542	KIAA0895	7	36363830	36429734	-1	protein_coding	23366	8.14e-11	rs192939845
ENSG00000011426	ANLN	7	36429415	36493400	1	protein_coding	54443	8.14e-11	rs192939845
ENSG00000136250	AOAH	7	36552456	36764154	-1	protein_coding	313	8.14e-11	rs192939845
ENSG00000155849	ELMO1	7	36893961	37488852	-1	protein_coding	9844	8.14e-11	rs192939845
ENSG00000188672	RHCE	1	25688740	25756683	-1	protein_coding	6006	8.78e-11	rs113248357
ENSG00000204178	TMEM57	1	25757388	25826700	1	protein_coding	55219	8.78e-11	rs113248357
ENSG00000157978	LDLRAP1	1	25870071	25895377	1	protein_coding	26119	8.78e-11	rs113248357
ENSG00000117643	MAN1C1	1	25943959	26112698	1	protein_coding	57134	8.78e-11	rs113248357
ENSG00000162430	SEPN1	1	26126667	26144713	1	protein_coding	57190	8.78e-11	rs113248357
ENSG00000255054	RP1-317E23.6	1	26137961	26150235	1	protein_coding	NA	8.78e-11	rs113248357
ENSG00000117640	MTFR1L	1	26145131	26159432	1	protein_coding	56181	8.78e-11	rs113248357
ENSG00000223474	AL020996.1	1	26145212	26147288	-1	protein_coding	NA	8.78e-11	rs113248357
ENSG00000117632	STMN1	1	26210672	26233482	-1	protein_coding	3925	8.78e-11	rs113248357
ENSG00000158006	PAFAH2	1	26286258	26324648	-1	protein_coding	5051	8.78e-11	rs113248357
ENSG00000158008	EXTL1	1	26346375	26362955	1	protein_coding	2134	8.78e-11	rs113248357
ENSG00000268085	AC051642.1	8	23412287	23420651	-1	protein_coding	NA	8.95e-11	rs534986878
ENSG00000215298	FP15737	8	23430157	23432974	1	protein_coding	NA	8.95e-11	rs534986878
ENSG00000159167	STC1	8	23699428	23712320	-1	protein_coding	6781	8.95e-11	rs534986878
ENSG00000134028	ADAMDEC1	8	24241798	24263526	1	protein_coding	27299	8.95e-11	rs534986878
ENSG00000069206	ADAM7	8	24298443	24384483	1	protein_coding	8756	8.95e-11	rs534986878
ENSG00000181690	PLAG1	8	57073463	57123883	-1	protein_coding	5324	1.98e-10	rs183197185
ENSG00000170791	CHCHD7	8	57124245	57131357	1	protein_coding	79145	1.98e-10	rs183197185
ENSG00000170786	SDR16C5	8	57212569	57233335	-1	protein_coding	195814	1.98e-10	rs183197185
ENSG00000181195	PENK	8	57349233	57359293	-1	protein_coding	5179	1.98e-10	rs183197185
ENSG00000104331	IMPAD1	8	57870492	57906403	-1	protein_coding	54928	1.98e-10	rs183197185
ENSG00000170289	CNGB3	8	87566205	87755903	-1	protein_coding	54714	3.11e-10	rs148594505
ENSG00000176571	CNBD1	8	87878670	88627447	1	protein_coding	168975	3.11e-10	rs148594505
ENSG00000156103	MMP16	8	89044237	89340254	-1	protein_coding	4325	3.11e-10	rs148594505
ENSG00000183023	SLC8A1	2	40324410	40838193	-1	protein_coding	6546	4.44e-10	rs186599833
ENSG00000268898	AC007377.1	2	40488147	40490117	1	protein_coding	NA	4.44e-10	rs186599833
ENSG00000104763	ASAH1	8	17913934	17942494	-1	protein_coding	427	5.74e-10	rs145294829
ENSG00000171428	NAT1	8	18027986	18081198	1	protein_coding	9	5.74e-10	rs145294829
ENSG00000156006	NAT2	8	18248755	18258728	1	protein_coding	10	5.74e-10	rs145294829
ENSG00000083067	TRPM3	9	73143979	74061820	-1	protein_coding	80036	6.8e-10	rs553489587
ENSG00000135048	TMEM2	9	74298282	74431606	-1	protein_coding	23670	6.8e-10	rs553489587
ENSG00000107362	ABHD17B	9	74477368	74525847	-1	protein_coding	51104	6.8e-10	rs553489587
ENSG00000155621	C9orf85	9	74526426	74600970	1	protein_coding	138241	6.8e-10	rs553489587
ENSG00000165092	ALDH1A1	9	75515578	75695358	-1	protein_coding	216	6.8e-10	rs553489587
ENSG00000135046	ANXA1	9	75766673	75785309	1	protein_coding	301	6.8e-10	rs553489587
ENSG00000198963	RORB	9	77112281	77308093	1	protein_coding	6096	6.8e-10	rs553489587
ENSG00000156017	C9orf41	9	77595936	77643339	-1	protein_coding	138199	6.8e-10	rs553489587
ENSG00000106733	NMRK1	9	77675489	77703133	-1	protein_coding	54981	6.8e-10	rs553489587
ENSG00000134996	OSTF1	9	77703459	77762181	1	protein_coding	26578	6.8e-10	rs553489587
ENSG00000099139	PCSK5	9	78505560	78977255	1	protein_coding	5125	6.8e-10	rs553489587
ENSG00000083857	FAT1	4	187508937	187647876	-1	protein_coding	2195	1.12e-09	rs149977459
ENSG00000179046	TRIML2	4	189012427	189030757	-1	protein_coding	205860	1.12e-09	rs149977459
ENSG00000144481	TRPM8	2	234826043	234928166	1	protein_coding	79054	1.2e-09	rs533617396
ENSG00000157985	AGAP1	2	236402733	237040444	1	protein_coding	116987	1.2e-09	rs533617396
ENSG00000222007	AC064874.1	2	236682499	236692031	-1	protein_coding	NA	1.2e-09	rs533617396
ENSG00000198612	COPS8	2	237993955	238009109	1	protein_coding	10920	1.2e-09	rs533617396
ENSG00000153086	ACMSD	2	135596117	135659604	1	protein_coding	130013	1.22e-09	rs371154501
ENSG00000115866	DARS	2	136664247	136743670	-1	protein_coding	1615	1.22e-09	rs371154501
ENSG00000121966	CXCR4	2	136871919	136875735	-1	protein_coding	7852	1.22e-09	rs371154501
ENSG00000144229	THSD7B	2	137523115	138435287	1	protein_coding	80731	1.22e-09	rs371154501
ENSG00000144227	NXPH2	2	139428342	139537918	-1	protein_coding	11249	1.22e-09	rs371154501
ENSG00000198785	GRIN3A	9	104331635	104500862	-1	protein_coding	116443	1.32e-09	rs553562739
ENSG00000188386	PPP3R2	9	104353897	104357283	-1	protein_coding	5535	1.32e-09	rs553562739
ENSG00000155833	CYLC2	9	105757593	105780770	1	protein_coding	1539	1.32e-09	rs553562739
ENSG00000136824	SMC2	9	106856541	106903698	1	protein_coding	10592	1.32e-09	rs553562739
ENSG00000186881	OR13F1	9	107266455	107267547	1	protein_coding	138805	1.32e-09	rs553562739
ENSG00000186943	OR13C8	9	107331449	107332411	1	protein_coding	138802	1.32e-09	rs553562739
ENSG00000255800	OR13C5	9	107360650	107361788	-1	protein_coding	138799	1.32e-09	rs553562739
ENSG00000257019	OR13C2	9	107366924	107367951	-1	protein_coding	392376	1.32e-09	rs553562739
ENSG00000136839	OR13C9	9	107379529	107380485	-1	protein_coding	286362	1.32e-09	rs553562739
ENSG00000179055	OR13D1	9	107456660	107457766	1	protein_coding	286365	1.32e-09	rs553562739
ENSG00000196900	C5orf48	5	125967414	125971979	1	protein_coding	389320	1.4e-09	rs574042870
ENSG00000145794	MEGF10	5	126626523	126801429	1	protein_coding	84466	1.4e-09	rs574042870
ENSG00000164244	PRRC1	5	126853301	126890781	1	protein_coding	133619	1.4e-09	rs574042870
ENSG00000222011	FAM185A	7	102389418	102449672	1	protein_coding	222234	1.64e-09	rs184993562
ENSG00000161040	FBXL13	7	102453308	102715286	-1	protein_coding	222235	1.64e-09	rs184993562
ENSG00000128606	LRRC17	7	102553438	102585396	1	protein_coding	10234	1.64e-09	rs184993562
ENSG00000170632	ARMC10	7	102715328	102740205	1	protein_coding	83787	1.64e-09	rs184993562
ENSG00000161048	NAPEPLD	7	102740223	102790007	-1	protein_coding	222236	1.64e-09	rs184993562
ENSG00000105821	DNAJC2	7	102952921	102985320	-1	protein_coding	27000	1.64e-09	rs184993562
ENSG00000161057	PSMC2	7	102984701	103009842	1	protein_coding	5701	1.64e-09	rs184993562
ENSG00000169855	ROBO1	3	78646390	79816965	-1	protein_coding	6091	1.77e-09	rs542936955
ENSG00000113088	GZMK	5	54320081	54330398	1	protein_coding	3003	1.96e-09	rs549241078
ENSG00000067113	PPAP2A	5	54720682	54830878	-1	protein_coding	8611	1.96e-09	rs549241078
ENSG00000177058	SLC38A9	5	54921673	55069022	-1	protein_coding	153129	1.96e-09	rs549241078
ENSG00000152670	DDX4	5	55033845	55112985	1	protein_coding	54514	1.96e-09	rs549241078
ENSG00000164509	IL31RA	5	55147207	55218678	1	protein_coding	133396	1.96e-09	rs549241078
ENSG00000268280	AC008914.1	5	55224468	55224569	-1	protein_coding	NA	1.96e-09	rs549241078
ENSG00000134352	IL6ST	5	55230923	55290821	-1	protein_coding	3572	1.96e-09	rs549241078
ENSG00000164512	ANKRD55	5	55395507	55529186	-1	protein_coding	79722	1.96e-09	rs549241078
ENSG00000248727	CTC-236F12.4	5	55753622	55777773	-1	protein_coding	102467147	1.96e-09	rs549241078
ENSG00000225940	AC022431.2	5	55807394	55902059	-1	protein_coding	101928448	1.96e-09	rs549241078
ENSG00000095015	MAP3K1	5	56111401	56191979	1	protein_coding	4214	1.96e-09	rs549241078
ENSG00000155542	SETD9	5	56205087	56221359	1	protein_coding	133383	1.96e-09	rs549241078
ENSG00000155545	MIER3	5	56215429	56267502	-1	protein_coding	166968	1.96e-09	rs549241078
ENSG00000062194	GPBP1	5	56469775	56560506	1	protein_coding	65056	1.96e-09	rs549241078
ENSG00000169067	ACTBL2	5	56775846	56778636	-1	protein_coding	345651	1.96e-09	rs549241078
ENSG00000145632	PLK2	5	57749809	57756087	-1	protein_coding	10769	1.96e-09	rs549241078
ENSG00000196367	TRRAP	7	98475556	98610866	1	protein_coding	8295	2.02e-09	rs572546480
ENSG00000198742	SMURF1	7	98625061	98741723	-1	protein_coding	57154	2.02e-09	rs572546480
ENSG00000185467	KPNA7	7	98771197	98805129	-1	protein_coding	402569	2.02e-09	rs572546480
ENSG00000241685	ARPC1A	7	98923521	98985787	1	protein_coding	10552	2.02e-09	rs572546480
ENSG00000130429	ARPC1B	7	98971872	98992424	1	protein_coding	10095	2.02e-09	rs572546480
ENSG00000106244	PDAP1	7	98989671	99006452	-1	protein_coding	11333	2.02e-09	rs572546480
ENSG00000106245	BUD31	7	99006264	99017239	1	protein_coding	8896	2.02e-09	rs572546480
ENSG00000106246	PTCD1	7	99014362	99063787	-1	protein_coding	26024	2.02e-09	rs572546480
ENSG00000248919	ATP5J2-PTCD1	7	99017372	99063820	-1	protein_coding	100526740	2.02e-09	rs572546480
ENSG00000160917	CPSF4	7	99036545	99054994	1	protein_coding	10898	2.02e-09	rs572546480
ENSG00000214314	AC073063.1	7	99040552	99040747	1	protein_coding	NA	2.02e-09	rs572546480
ENSG00000241468	ATP5J2	7	99046098	99063954	-1	protein_coding	9551	2.02e-09	rs572546480
ENSG00000198556	ZNF789	7	99070464	99101273	1	protein_coding	285989	2.02e-09	rs572546480
ENSG00000009765	IYD	6	150690028	150727105	1	protein_coding	389434	2.07e-09	rs550129501
ENSG00000120278	PLEKHG1	6	150920999	151164799	1	protein_coding	57480	2.07e-09	rs550129501
ENSG00000181472	ZBTB2	6	151685252	151712683	-1	protein_coding	57621	2.07e-09	rs550129501
ENSG00000145431	PDGFC	4	157681606	157892546	-1	protein_coding	56034	2.69e-09	rs193072412
ENSG00000171497	PPID	4	159630286	159644548	-1	protein_coding	5481	2.69e-09	rs193072412
ENSG00000052795	FNIP2	4	159690290	159829201	1	protein_coding	57600	2.69e-09	rs193072412
ENSG00000164123	C4orf45	4	159814286	159959912	-1	protein_coding	152940	2.69e-09	rs193072412
ENSG00000109756	RAPGEF2	4	160025330	160281321	1	protein_coding	9693	2.69e-09	rs193072412
ENSG00000136527	TRA2B	3	185633694	185655924	-1	protein_coding	6434	4.35e-09	rs187968955
ENSG00000244405	ETV5	3	185764097	185828107	-1	protein_coding	2119	4.35e-09	rs187968955
ENSG00000058866	DGKG	3	185823457	186080026	-1	protein_coding	1608	4.35e-09	rs187968955
ENSG00000213139	CRYGS	3	186256230	186264491	-1	protein_coding	1427	4.35e-09	rs187968955
ENSG00000113838	TBCCD1	3	186263862	186288332	-1	protein_coding	55171	4.35e-09	rs187968955
ENSG00000090520	DNAJB11	3	186285192	186315061	1	protein_coding	51726	4.35e-09	rs187968955
ENSG00000163918	RFC4	3	186507669	186524847	-1	protein_coding	5984	4.35e-09	rs187968955
ENSG00000157005	SST	3	187386694	187388187	-1	protein_coding	6750	4.35e-09	rs187968955
ENSG00000022567	SLC45A4	8	142217265	142318404	-1	protein_coding	57210	4.41e-09	rs566157762
ENSG00000254019	RP11-10J21.3	8	142264664	142266916	1	protein_coding	NA	4.41e-09	rs566157762
ENSG00000164176	EDIL3	5	83236373	83680611	-1	protein_coding	10085	4.75e-09	rs556283981
ENSG00000127184	COX7C	5	85913721	85916779	1	protein_coding	1350	4.75e-09	rs556283981
ENSG00000038219	BOD1L1	4	13570362	13629347	-1	protein_coding	259282	6.51e-09	rs114755425
ENSG00000137449	CPEB2	4	15004298	15071777	1	protein_coding	132864	6.51e-09	rs114755425
ENSG00000163145	C1QTNF7	4	15341442	15447790	1	protein_coding	114905	6.51e-09	rs114755425
ENSG00000048342	CC2D2A	4	15471489	15603180	1	protein_coding	57545	6.51e-09	rs114755425
ENSG00000118564	FBXL5	4	15606162	15683302	-1	protein_coding	26234	6.51e-09	rs114755425
ENSG00000237765	FAM200B	4	15683285	15707188	1	protein_coding	285550	6.51e-09	rs114755425
ENSG00000109743	BST1	4	15704573	15739936	1	protein_coding	683	6.51e-09	rs114755425
ENSG00000004468	CD38	4	15779898	15854853	1	protein_coding	952	6.51e-09	rs114755425
ENSG00000169762	TAPT1	4	16162128	16229033	-1	protein_coding	202018	6.51e-09	rs114755425
ENSG00000151552	QDPR	4	17461884	17513857	-1	protein_coding	5860	6.51e-09	rs114755425
ENSG00000249581	CLRN2	4	17516788	17528727	1	protein_coding	645104	6.51e-09	rs114755425
ENSG00000177752	YIPF7	4	44624086	44680573	-1	protein_coding	285525	8.85e-09	rs568383559
ENSG00000151806	GUF1	4	44680444	44702943	1	protein_coding	60558	8.85e-09	rs568383559
ENSG00000163281	GNPDA2	4	44684217	44728612	-1	protein_coding	132789	8.85e-09	rs568383559
ENSG00000109158	GABRA4	4	46920917	46996424	-1	protein_coding	2557	8.85e-09	rs568383559
ENSG00000163288	GABRB1	4	46995740	47428461	1	protein_coding	2560	8.85e-09	rs568383559
ENSG00000169019	COMMD8	4	47452885	47465736	-1	protein_coding	54951	8.85e-09	rs568383559
ENSG00000145246	ATP10D	4	47487305	47595503	1	protein_coding	57205	8.85e-09	rs568383559
ENSG00000145244	CORIN	4	47596015	47840123	-1	protein_coding	10699	8.85e-09	rs568383559
ENSG00000156508	EEF1A1	6	74225473	74233520	-1	protein_coding	1915	9.31e-09	rs184003054
ENSG00000119899	SLC17A5	6	74303102	74363878	-1	protein_coding	26503	9.31e-09	rs184003054
ENSG00000111799	COL12A1	6	75794042	75915767	-1	protein_coding	1303	9.31e-09	rs184003054
ENSG00000112695	COX7A2	6	75947391	75960039	-1	protein_coding	1347	9.31e-09	rs184003054
ENSG00000112697	TMEM30A	6	75962640	75994684	-1	protein_coding	55754	9.31e-09	rs184003054
ENSG00000118407	FILIP1	6	76001575	76203454	-1	protein_coding	27145	9.31e-09	rs184003054
ENSG00000185736	ADARB2	10	1228073	1779670	-1	protein_coding	105	1.19e-08	rs542579729
ENSG00000067057	PFKP	10	3108525	3179904	1	protein_coding	5214	1.19e-08	rs542579729
ENSG00000172164	SNTB1	8	121547985	121825513	-1	protein_coding	6641	1.61e-08	rs117857043
ENSG00000178764	ZHX2	8	123793633	123986750	1	protein_coding	22882	1.61e-08	rs117857043
ENSG00000156172	C8orf37	8	96257147	96281429	-1	protein_coding	157657	1.74e-08	rs546268441
ENSG00000156466	GDF6	8	97154562	97173020	-1	protein_coding	392255	1.74e-08	rs546268441
ENSG00000185900	POMK	8	42948658	42978577	1	protein_coding	84197	1.76e-08	rs118097230
ENSG00000135074	ADAM19	5	156822542	157002783	-1	protein_coding	8728	1.82e-08	rs190597439
ENSG00000145860	RNF145	5	158584417	158637061	-1	protein_coding	153830	1.82e-08	rs190597439
ENSG00000164332	UBLCP1	5	158690089	158713044	1	protein_coding	134510	1.82e-08	rs190597439
ENSG00000221886	C5orf54	5	159820155	159827104	-1	protein_coding	63920	1.82e-08	rs190597439
ENSG00000164609	SLU7	5	159828648	159848718	-1	protein_coding	10569	1.82e-08	rs190597439
ENSG00000164611	PTTG1	5	159848829	159855748	1	protein_coding	9232	1.82e-08	rs190597439
ENSG00000145864	GABRB2	5	160715436	160976050	-1	protein_coding	2561	1.82e-08	rs190597439
ENSG00000145863	GABRA6	5	160974069	161129599	1	protein_coding	2559	1.82e-08	rs190597439
ENSG00000022355	GABRA1	5	161274197	161326975	1	protein_coding	2554	1.82e-08	rs190597439
ENSG00000113327	GABRG2	5	161494546	161582542	1	protein_coding	2566	1.82e-08	rs190597439
ENSG00000113328	CCNG1	5	162864575	162873157	1	protein_coding	900	1.82e-08	rs190597439
ENSG00000268800	AC112205.1	5	162866447	162873821	-1	protein_coding	NA	1.82e-08	rs190597439
ENSG00000188004	C1orf204	1	159804264	159825137	-1	protein_coding	284677	2.47e-08	rs143172877
ENSG00000243284	VSIG8	1	159824106	159832447	-1	protein_coding	391123	2.47e-08	rs143172877
ENSG00000256029	RP11-190A12.7	1	159827690	159842843	-1	protein_coding	284677	2.47e-08	rs143172877
ENSG00000182447	OTOL1	3	161214596	161221730	1	protein_coding	131149	3.08e-08	rs569247159
ENSG00000121871	SLITRK3	3	164904508	164914897	-1	protein_coding	22865	3.08e-08	rs569247159
ENSG00000163453	IGFBP7	4	57896939	57976551	-1	protein_coding	3490	3.17e-08	rs148750797;rs148750797:rs180967667
ENSG00000144642	RBMS3	3	29322473	30051886	1	protein_coding	27303	4.11e-08	rs549525718
ENSG00000163513	TGFBR2	3	30647994	30735634	1	protein_coding	7048	4.11e-08	rs549525718
ENSG00000144644	GADL1	3	30767692	30936257	-1	protein_coding	339896	4.11e-08	rs549525718
ENSG00000163527	STT3B	3	31574130	31679112	1	protein_coding	201595	4.11e-08	rs549525718
ENSG00000113448	PDE4D	5	58264865	59817947	-1	protein_coding	5144	4.18e-08	rs147865958
ENSG00000224838	FKSG52	5	59726565	59726939	1	protein_coding	400949	4.18e-08	rs147865958
ENSG00000035499	DEPDC1B	5	59892739	59996017	-1	protein_coding	55789	4.18e-08	rs147865958
ENSG00000164181	ELOVL7	5	60047618	60140216	-1	protein_coding	79993	4.18e-08	rs147865958
ENSG00000049167	ERCC8	5	60169658	60240900	-1	protein_coding	1161	4.18e-08	rs147865958
ENSG00000164182	NDUFAF2	5	60240956	60448853	1	protein_coding	91942	4.18e-08	rs147865958
ENSG00000269267	AC008498.1	5	60411538	60411762	-1	protein_coding	NA	4.18e-08	rs147865958
ENSG00000188725	SMIM15	5	60453536	60458301	-1	protein_coding	643155	4.18e-08	rs147865958
ENSG00000130449	ZSWIM6	5	60628100	60841997	1	protein_coding	57688	4.18e-08	rs147865958
ENSG00000178722	C5orf64	5	60933535	61047590	1	protein_coding	285668	4.18e-08	rs147865958
ENSG00000158321	AUTS2	7	69063905	70258054	1	protein_coding	26053	4.21e-08	rs554683913
ENSG00000155324	GRAMD3	5	125695824	125832186	1	protein_coding	65983	3.05e-07	rs574042870
ENSG00000113368	LMNB1	5	126112315	126172712	1	protein_coding	4001	3.05e-07	rs574042870
ENSG00000173926	2024-03-03	5	126203406	126366500	-1	protein_coding	115123	3.05e-07	rs574042870
ENSG00000164241	C5orf63	5	126378250	126409184	-1	protein_coding	401207	3.05e-07	rs574042870
ENSG00000138829	FBN2	5	127593601	127994878	-1	protein_coding	2201	3.05e-07	rs574042870
ENSG00000168918	INPP5D	2	233924677	234116549	1	protein_coding	3635	3.49e-07	rs533617396
ENSG00000170214	ADRA1B	5	159343790	159399551	1	protein_coding	147	4.26e-07	rs190597439
ENSG00000113312	TTC1	5	159436120	159492550	1	protein_coding	7265	4.26e-07	rs190597439
ENSG00000170231	FABP6	5	159614374	159665742	1	protein_coding	2172	4.26e-07	rs190597439
ENSG00000135083	CCNJL	5	159678659	159772403	-1	protein_coding	79616	4.26e-07	rs190597439
ENSG00000145861	C1QTNF2	5	159774758	159797648	-1	protein_coding	114898	4.26e-07	rs190597439
ENSG00000156011	PSD3	8	18384811	18942240	-1	protein_coding	23362	6.35e-07	rs145294829
ENSG00000036565	SLC18A1	8	20002366	20040717	-1	protein_coding	6570	6.35e-07	rs145294829
ENSG00000147416	ATP6V1B2	8	20054878	20084330	1	protein_coding	526	6.35e-07	rs145294829
ENSG00000152422	XRCC4	5	82373317	82649606	1	protein_coding	7518	1.21e-06	rs556283981
ENSG00000198471	RTP2	3	187416047	187420345	-1	protein_coding	344892	2.28e-05	rs187968955
ENSG00000228804	RP11-211G3.3	3	187420101	187451637	1	protein_coding	100131635	2.28e-05	rs187968955
ENSG00000170516	COX7B2	4	46736844	46911252	-1	protein_coding	170712	2.57e-05	rs568383559
ENSG00000170448	NFXL1	4	47849257	47916653	-1	protein_coding	152518	2.57e-05	rs568383559
ENSG00000163293	NIPAL1	4	47916159	48042188	1	protein_coding	152519	2.57e-05	rs568383559
ENSG00000138050	THUMPD2	2	39963200	40006407	-1	protein_coding	80745	2.83e-05	rs186599833
ENSG00000205208	C4orf46	4	159587831	159593407	-1	protein_coding	201725	0.000212619	rs193072412
ENSG00000171503	ETFDH	4	159593277	159630775	1	protein_coding	2110	0.000212619	rs193072412
ENSG00000175087	PDIK1L	1	26437664	26452034	1	protein_coding	149420	0.000213644	rs113248357
ENSG00000142675	CNKSR1	1	26503894	26516377	1	protein_coding	10256	0.000213644	rs113248357
ENSG00000188782	CATSPER4	1	26517052	26529459	1	protein_coding	378807	0.000213644	rs113248357
ENSG00000158062	UBXN11	1	26607819	26644854	-1	protein_coding	91544	0.000213644	rs113248357
ENSG00000169442	CD52	1	26644448	26647014	1	protein_coding	1043	0.000213644	rs113248357
ENSG00000172172	MRPL13	8	121393000	121457642	-1	protein_coding	28998	0.000241108	rs117857043
ENSG00000172167	MTBP	8	121457640	121554373	1	protein_coding	27085	0.000241108	rs117857043
ENSG00000156787	TBC1D31	8	124054208	124164393	1	protein_coding	93594	0.000241108	rs117857043
ENSG00000147689	FAM83A	8	124191200	124222314	1	protein_coding	84985	0.000241108	rs117857043
ENSG00000189376	C8orf76	8	124232196	124253638	-1	protein_coding	84933	0.000241108	rs117857043
ENSG00000259305	ZHX1-C8ORF76	8	124238431	124279627	-1	protein_coding	100533106	0.000241108	rs117857043
ENSG00000165156	ZHX1	8	124260696	124287781	-1	protein_coding	11244	0.000241108	rs117857043
ENSG00000147687	TATDN1	8	125500726	125551699	-1	protein_coding	83940	0.000241108	rs117857043
ENSG00000147684	NDUFB9	8	125551344	125580751	1	protein_coding	4715	0.000241108	rs117857043
ENSG00000127423	AUNIP	1	26158414	26185903	-1	protein_coding	79000	0.000444741	rs113248357
ENSG00000182749	PAQR7	1	26187701	26197744	-1	protein_coding	164091	0.000444741	rs113248357
ENSG00000158014	SLC30A2	1	26363743	26372624	-1	protein_coding	7780	0.000444741	rs113248357
ENSG00000158022	TRIM63	1	26377795	26394927	-1	protein_coding	84676	0.000444741	rs113248357
ENSG00000130695	CEP85	1	26560691	26605299	1	protein_coding	64793	0.000444741	rs113248357
ENSG00000176092	AIM1L	1	26648350	26680621	-1	protein_coding	55057	0.000444741	rs113248357
ENSG00000176083	ZNF683	1	26688125	26701013	-1	protein_coding	257101	0.000444741	rs113248357
ENSG00000179059	ZFP42	4	188916925	188926204	1	protein_coding	132625	0.00108062	rs149977459
ENSG00000109536	FRG1	4	190861943	190884359	1	protein_coding	2483	0.00108062	rs149977459
ENSG00000131914	LIN28A	1	26737269	26756213	1	protein_coding	79727	0.00126229	rs113248357
ENSG00000117682	DHDDS	1	26758773	26797785	1	protein_coding	79947	0.00126229	rs113248357
ENSG00000198830	HMGN2	1	26798941	26802463	1	protein_coding	3151	0.00126229	rs113248357
ENSG00000147432	CHRNB3	8	42552519	42592550	1	protein_coding	1142	0.0022134	rs118097230
ENSG00000131931	THAP1	8	42691817	42698468	-1	protein_coding	55145	0.0022134	rs118097230
ENSG00000120925	RNF170	8	42704780	42752433	-1	protein_coding	81790	0.0022134	rs118097230
ENSG00000168172	HOOK3	8	42752075	42885682	1	protein_coding	84376	0.0022134	rs118097230
ENSG00000254673	RP11-598P20.5	8	42873567	42932477	1	protein_coding	NA	0.0022134	rs118097230
ENSG00000104413	ESRP1	8	95653302	95719694	1	protein_coding	54845	0.00700332	rs546268441
ENSG00000156467	UQCRB	8	97238148	97247862	-1	protein_coding	7381	0.00700332	rs546268441
ENSG00000156469	MTERFD1	8	97251626	97273838	-1	protein_coding	51001	0.00700332	rs546268441
ENSG00000156471	PTDSS1	8	97273943	97349223	1	protein_coding	9791	0.00700332	rs546268441
ENSG00000203909	DPPA5	6	74062785	74064018	-1	protein_coding	340168	0.022137	rs184003054
ENSG00000203908	KHDC3L	6	74072400	74073894	1	protein_coding	154288	0.022137	rs184003054
ENSG00000156535	CD109	6	74405508	74538040	1	protein_coding	135228	0.022137	rs184003054
ENSG00000112701	SENP6	6	76311225	76427997	1	protein_coding	26054	0.022137	rs184003054
ENSG00000196586	MYO6	6	76458909	76629254	1	protein_coding	4646	0.022137	rs184003054
ENSG00000090402	SI	3	164696686	164796283	-1	protein_coding	6476	0.0234956	rs569247159
ENSG00000168575	SLC20A2	8	42273993	42397069	-1	protein_coding	6575	0.0244238	rs118097230
ENSG00000176209	SMIM19	8	42396298	42409603	1	protein_coding	114926	0.0244238	rs118097230
ENSG00000168522	FNTA	8	42889337	42940931	1	protein_coding	2339	0.0306976	rs118097230
ENSG00000117676	RPS6KA1	1	26856252	26901521	1	protein_coding	6195	0.0336051	rs113248357
ENSG00000117713	ARID1A	1	27022524	27108595	1	protein_coding	8289	0.0336051	rs113248357
ENSG00000204160	ZDHHC18	1	27153201	27184093	1	protein_coding	84243	0.0336051	rs113248357
ENSG00000142751	GPN2	1	27202624	27216788	-1	protein_coding	54707	0.0336051	rs113248357
ENSG00000198746	GPATCH3	1	27216979	27226957	-1	protein_coding	63906	0.0336051	rs113248357
ENSG00000090273	NUDC	1	27226729	27273353	1	protein_coding	10726	0.0336051	rs113248357
ENSG00000131910	NR0B2	1	27237980	27240457	-1	protein_coding	8431	0.0336051	rs113248357
ENSG00000070718	AP3M2	8	42010464	42029191	1	protein_coding	10947	0.0374814	rs118097230
ENSG00000182177	ASB18	2	237102095	237173052	-1	protein_coding	401036	NA	rs533617396
ENSG00000132321	IQCA1	2	237232794	237416185	-1	protein_coding	79781	NA	rs533617396
ENSG00000144476	ACKR3	2	237476430	237491001	1	protein_coding	57007	NA	rs533617396
ENSG00000163508	EOMES	3	27757440	27764206	-1	protein_coding	8320	NA	rs549525718
ENSG00000187118	CMC1	3	28283075	28366633	1	protein_coding	152100	NA	rs549525718
ENSG00000163512	AZI2	3	28356494	28390618	-1	protein_coding	64343	NA	rs549525718
ENSG00000206559	ZCWPW2	3	28390637	28579613	1	protein_coding	152098	NA	rs549525718
ENSG00000185008	ROBO2	3	75955846	77699115	1	protein_coding	6092	NA	rs542936955
ENSG00000114480	GBE1	3	81538850	81811312	-1	protein_coding	2632	NA	rs559292142
ENSG00000196542	SPTSSB	3	161062580	161090668	-1	protein_coding	165679	NA	rs569247159
ENSG00000145192	AHSG	3	186330712	186339107	1	protein_coding	197	NA	rs187968955
ENSG00000090512	FETUB	3	186353758	186370930	1	protein_coding	26998	NA	rs187968955
ENSG00000113905	HRG	3	186378005	186396029	1	protein_coding	3273	NA	rs187968955
ENSG00000113889	KNG1	3	186435065	186461743	1	protein_coding	3827	NA	rs187968955
ENSG00000181092	ADIPOQ	3	186560463	186576252	1	protein_coding	9370	NA	rs187968955
ENSG00000073849	ST6GAL1	3	186648274	186796341	1	protein_coding	6480	NA	rs187968955
ENSG00000163923	RPL39L	3	186838736	186898696	-1	protein_coding	116832	NA	rs187968955
ENSG00000175077	RTP1	3	186915274	186919253	1	protein_coding	132112	NA	rs187968955
ENSG00000127241	MASP1	3	186935942	187009810	-1	protein_coding	5648	NA	rs187968955
ENSG00000188001	TPRG1	3	188665003	189043093	1	protein_coding	285386	NA	rs187968955
ENSG00000137440	FGFBP1	4	15937192	15940363	-1	protein_coding	9982	NA	rs114755425
ENSG00000137441	FGFBP2	4	15961866	15970932	-1	protein_coding	83888	NA	rs114755425
ENSG00000007062	PROM1	4	15964699	16086001	-1	protein_coding	8842	NA	rs114755425
ENSG00000169744	LDB2	4	16503164	16900432	-1	protein_coding	9079	NA	rs114755425
ENSG00000002549	LAP3	4	17578815	17609595	1	protein_coding	51056	NA	rs114755425
ENSG00000118579	MED28	4	17616254	17635728	1	protein_coding	80306	NA	rs114755425
ENSG00000047662	FAM184B	4	17630929	17783135	-1	protein_coding	27146	NA	rs114755425
ENSG00000090989	EXOC1	4	56719782	56771200	1	protein_coding	55763	NA	rs180967667
ENSG00000174799	CEP135	4	56815037	56899529	1	protein_coding	9662	NA	rs180967667
ENSG00000157426	AASDH	4	57204456	57253666	-1	protein_coding	132949	NA	rs180967667
ENSG00000128059	PPAT	4	57259528	57301781	-1	protein_coding	5471	NA	rs180967667
ENSG00000268171	AC068620.1	4	57276682	57277131	1	protein_coding	NA	NA	rs180967667
ENSG00000128050	PAICS	4	57301907	57327534	1	protein_coding	10606	NA	rs180967667
ENSG00000174780	SRP72	4	57333081	57369839	1	protein_coding	6731	NA	rs180967667
ENSG00000196503	ARL9	4	57371509	57390614	1	protein_coding	132946	NA	rs180967667
ENSG00000249693	THEGL	4	57396775	57469673	1	protein_coding	100506564	NA	rs180967667
ENSG00000171476	HOPX	4	57514155	57548065	-1	protein_coding	84525	NA	rs180967667
ENSG00000128040	SPINK2	4	57676026	57687908	-1	protein_coding	6691	NA	rs180967667
ENSG00000084093	REST	4	57774075	57802010	1	protein_coding	5978	NA	rs180967667
ENSG00000084092	NOA1	4	57829536	57844989	-1	protein_coding	84273	NA	rs180967667:rs148750797
ENSG00000047315	POLR2B	4	57843888	57897334	1	protein_coding	5431	NA	rs180967667:rs148750797
ENSG00000150471	LPHN3	4	62066976	62944053	1	protein_coding	23284	NA	rs180967667
ENSG00000138650	PCDH10	4	134070470	134129356	1	protein_coding	57575	NA	rs570634060
ENSG00000249016	RP11-45H22.3	5	54252063	54253674	-1	protein_coding	NA	NA	rs549241078
ENSG00000164287	CDC20B	5	54408799	54469005	-1	protein_coding	166979	NA	rs549241078
ENSG00000164294	GPX8	5	54455946	54462899	1	protein_coding	493869	NA	rs549241078
ENSG00000039123	SKIV2L2	5	54603588	54721409	1	protein_coding	23517	NA	rs549241078
ENSG00000185274	WBSCR17	7	70597155	71178585	1	protein_coding	64409	NA	rs554683913
ENSG00000142661	MYOM3	1	24382525	24438665	-1	protein_coding	127294	NA	rs113248357
ENSG00000142677	IL22RA1	1	24446261	24469611	-1	protein_coding	58985	NA	rs113248357
ENSG00000185436	IFNLR1	1	24480647	24514449	-1	protein_coding	163702	NA	rs113248357
ENSG00000001460	STPG1	1	24683489	24743424	-1	protein_coding	90529	NA	rs113248357
ENSG00000001461	NIPAL3	1	24742284	24799466	1	protein_coding	57185	NA	rs113248357
ENSG00000120910	PPP3CC	8	22298332	22398652	1	protein_coding	5533	NA	rs534986878
ENSG00000147439	BIN3	8	22477931	22526661	-1	protein_coding	55909	NA	rs534986878
ENSG00000179388	EGR3	8	22545172	22550815	-1	protein_coding	1960	NA	rs534986878
ENSG00000134020	PEBP4	8	22570769	22857513	-1	protein_coding	157310	NA	rs534986878
ENSG00000008853	RHOBTB2	8	22844930	22877712	1	protein_coding	23221	NA	rs534986878
ENSG00000120889	TNFRSF10B	8	22877646	22926692	-1	protein_coding	8795	NA	rs534986878
ENSG00000173535	TNFRSF10C	8	22941868	22974950	1	protein_coding	8794	NA	rs534986878
ENSG00000173530	TNFRSF10D	8	22993101	23021543	-1	protein_coding	8793	NA	rs534986878
ENSG00000104689	TNFRSF10A	8	23047965	23082639	-1	protein_coding	8797	NA	rs534986878
ENSG00000147457	CHMP7	8	23101150	23119512	1	protein_coding	91782	NA	rs534986878
ENSG00000104679	R3HCC1	8	23127633	23153792	1	protein_coding	203069	NA	rs534986878
ENSG00000134013	LOXL2	8	23154702	23282841	-1	protein_coding	4017	NA	rs534986878
ENSG00000197217	ENTPD4	8	23243296	23315208	-1	protein_coding	9583	NA	rs534986878
ENSG00000147454	SLC25A37	8	23386318	23432976	1	protein_coding	51312	NA	rs534986878
ENSG00000167034	NKX3-1	8	23536206	23540440	-1	protein_coding	4824	NA	rs534986878
ENSG00000042980	ADAM28	8	24151553	24216531	1	protein_coding	10863	NA	rs534986878
ENSG00000104722	NEFM	8	24770525	24776607	1	protein_coding	4741	NA	rs534986878
ENSG00000147437	GNRH1	8	25276776	25282170	-1	protein_coding	2796	NA	rs534986878
ENSG00000104756	KCTD9	8	25285366	25315992	-1	protein_coding	54793	NA	rs534986878
ENSG00000184661	CDCA2	8	25316513	25365436	1	protein_coding	157313	NA	rs534986878
ENSG00000104765	BNIP3L	8	26240414	26363152	1	protein_coding	665	NA	rs534986878
ENSG00000120907	ADRA1A	8	26605667	26724790	-1	protein_coding	148	NA	rs534986878
ENSG00000020633	RUNX3	1	25226002	25291612	-1	protein_coding	864	NA	rs113248357
ENSG00000117614	SYF2	1	25549170	25558993	-1	protein_coding	25949	NA	rs113248357
ENSG00000060642	PIGV	1	27113963	27124889	1	protein_coding	55650	NA	rs113248357
ENSG00000175793	SFN	1	27189633	27190947	1	protein_coding	2810	NA	rs113248357
ENSG00000151292	CSNK1G3	5	122847793	122952739	1	protein_coding	1456	NA	rs574042870
ENSG00000168916	ZNF608	5	123972608	124084500	-1	protein_coding	57507	NA	rs574042870
ENSG00000164904	ALDH7A1	5	125877533	125931110	-1	protein_coding	501	NA	rs574042870
ENSG00000164902	PHAX	5	125935960	125962944	1	protein_coding	51808	NA	rs574042870
ENSG00000205279	CTXN3	5	126984736	126994322	1	protein_coding	613212	NA	rs574042870
ENSG00000113396	SLC27A6	5	127873706	128369335	1	protein_coding	28965	NA	rs574042870
ENSG00000176731	C8orf59	8	86126311	86132650	-1	protein_coding	401466	NA	rs148594505
ENSG00000185015	CA13	8	86132816	86196302	1	protein_coding	377677	NA	rs148594505
ENSG00000258256	RP11-219B4.5	8	86134675	86157946	-1	protein_coding	NA	NA	rs148594505
ENSG00000133742	CA1	8	86239837	86291243	-1	protein_coding	759	NA	rs148594505
ENSG00000164879	CA3	8	86285665	86361269	1	protein_coding	761	NA	rs148594505
ENSG00000104267	CA2	8	86376081	86393722	1	protein_coding	760	NA	rs148594505
ENSG00000147613	PSKH2	8	87060602	87100850	-1	protein_coding	85481	NA	rs148594505
ENSG00000123124	WWP1	8	87354967	87490649	1	protein_coding	11059	NA	rs148594505
ENSG00000176623	RMDN1	8	87480486	87526586	-1	protein_coding	51115	NA	rs148594505
ENSG00000085719	CPNE3	8	87497059	87573726	1	protein_coding	8895	NA	rs148594505
ENSG00000176566	DCAF4L2	8	88882973	88886296	-1	protein_coding	138009	NA	rs148594505
ENSG00000164941	INTS8	8	95825539	95893974	1	protein_coding	55656	NA	rs546268441
ENSG00000175305	CCNE2	8	95891998	95908906	-1	protein_coding	9134	NA	rs546268441
ENSG00000156170	NDUFAF6	8	95907995	96128683	1	protein_coding	137682	NA	rs546268441
ENSG00000164938	TP53INP1	8	95938200	95961639	-1	protein_coding	94241	NA	rs546268441
ENSG00000175895	PLEKHF2	8	96146032	96168912	1	protein_coding	79666	NA	rs546268441
ENSG00000145808	ADAMTS19	5	128795958	129074376	1	protein_coding	171019	NA	rs574042870
ENSG00000164715	LMTK2	7	97736197	97838945	1	protein_coding	22853	NA	rs572546480
ENSG00000164713	BRI3	7	97881691	97937162	1	protein_coding	25798	NA	rs572546480
ENSG00000006453	BAIAP2L1	7	97920963	98030380	-1	protein_coding	55971	NA	rs572546480
ENSG00000166448	TMEM130	7	98444111	98468394	-1	protein_coding	222865	NA	rs572546480
ENSG00000196652	ZKSCAN5	7	99102274	99132323	1	protein_coding	23660	NA	rs572546480
ENSG00000221909	FAM200A	7	99143931	99156159	-1	protein_coding	221786	NA	rs572546480
ENSG00000197343	ZNF655	7	99156029	99174076	1	protein_coding	79027	NA	rs572546480
ENSG00000272647	GS1-259H13.10	7	99156291	99205433	1	protein_coding	NA	NA	rs572546480
ENSG00000197037	ZSCAN25	7	99214569	99230030	1	protein_coding	221785	NA	rs572546480
ENSG00000106258	CYP3A5	7	99245817	99277621	-1	protein_coding	1577	NA	rs572546480
ENSG00000169436	COL22A1	8	139600478	139926249	-1	protein_coding	169044	NA	rs566157762
ENSG00000167632	TRAPPC9	8	140742586	141468678	-1	protein_coding	83696	NA	rs566157762
ENSG00000123908	AGO2	8	141541264	141645718	-1	protein_coding	27161	NA	rs566157762
ENSG00000169398	PTK2	8	141667999	142012315	-1	protein_coding	5747	NA	rs566157762
ENSG00000105339	DENND3	8	142127377	142205907	1	protein_coding	22898	NA	rs566157762
ENSG00000171045	TSNARE1	8	143293441	143484601	-1	protein_coding	203062	NA	rs566157762
ENSG00000160870	CYP3A7	7	99302660	99332819	-1	protein_coding	1551	NA	rs572546480
ENSG00000160868	CYP3A4	7	99354604	99381888	-1	protein_coding	1576	NA	rs572546480
ENSG00000021461	CYP3A43	7	99425636	99463718	1	protein_coding	64816	NA	rs572546480
ENSG00000244623	OR2AE1	7	99473610	99474680	-1	protein_coding	81392	NA	rs572546480
ENSG00000146833	TRIM4	7	99474581	99517223	-1	protein_coding	89122	NA	rs572546480
ENSG00000176402	GJC3	7	99520892	99527243	-1	protein_coding	349149	NA	rs572546480
ENSG00000106261	ZKSCAN1	7	99613204	99639312	1	protein_coding	7586	NA	rs572546480
ENSG00000166526	ZNF3	7	99661656	99680171	-1	protein_coding	7551	NA	rs572546480
ENSG00000106290	TAF6	7	99704693	99717464	-1	protein_coding	6878	NA	rs572546480
ENSG00000166997	CNPY4	7	99717236	99723134	1	protein_coding	245812	NA	rs572546480
ENSG00000214300	SPDYE3	7	99905325	99919819	1	protein_coding	441272	NA	rs572546480
ENSG00000119138	KLF9	9	72999503	73029540	-1	protein_coding	687	NA	rs553489587
ENSG00000119125	GDA	9	74729511	74872109	1	protein_coding	9615	NA	rs553489587
ENSG00000107372	ZFAND5	9	74966341	74980163	-1	protein_coding	7763	NA	rs553489587
ENSG00000165091	TMC1	9	75136717	75451267	1	protein_coding	117531	NA	rs553489587
ENSG00000119121	TRPM6	9	77337411	77503010	-1	protein_coding	140803	NA	rs553489587
ENSG00000135045	C9orf40	9	77561497	77567802	-1	protein_coding	55071	NA	rs553489587
ENSG00000204612	FOXB2	9	79634571	79635869	1	protein_coding	442425	NA	rs553489587
ENSG00000067064	IDI1	10	1085848	1095110	-1	protein_coding	3422	NA	rs542579729
ENSG00000047056	WDR37	10	1095478	1178237	1	protein_coding	22884	NA	rs542579729
ENSG00000187134	AKR1C1	10	4934796	5025475	1	protein_coding	1645	NA	rs542579729
ENSG00000151632	AKR1C2	10	5029967	5060223	-1	protein_coding	1646	NA	rs542579729
ENSG00000196139	AKR1C3	10	5077546	5149878	1	protein_coding	8644	NA	rs542579729
ENSG00000107679	PLEKHA1	10	124134212	124191867	1	protein_coding	59338	NA	rs567859745
ENSG00000254636	ARMS2	10	124214169	124216868	1	protein_coding	387715	NA	rs567859745
ENSG00000166033	HTRA1	10	124221041	124274424	1	protein_coding	5654	NA	rs567859745
ENSG00000203795	FAM24A	10	124670217	124672627	1	protein_coding	118670	NA	rs567859745
ENSG00000095574	IKZF5	10	124750322	124768333	-1	protein_coding	64376	NA	rs567859745
ENSG00000196177	ACADSB	10	124768495	124817827	1	protein_coding	36	NA	rs567859745
ENSG00000188620	HMX3	10	124895478	124897257	1	protein_coding	340784	NA	rs567859745
ENSG00000188816	HMX2	10	124907638	124910188	1	protein_coding	3167	NA	rs567859745
ENSG00000154473	BUB3	10	124913793	124924886	1	protein_coding	9184	NA	rs567859745
ENSG00000065154	OAT	10	126085872	126107545	-1	protein_coding	4942	NA	rs567859745
ENSG00000258539	RP11-12J10.3	10	126305649	126480296	-1	protein_coding	NA	NA	rs567859745
ENSG00000189319	FAM53B	10	126307861	126432838	-1	protein_coding	9679	NA	rs567859745
ENSG00000203791	METTL10	10	126436718	126480439	-1	protein_coding	399818	NA	rs567859745
ENSG00000165660	FAM175B	10	126490354	126525239	1	protein_coding	23172	NA	rs567859745
ENSG00000019995	ZRANB1	10	126630692	126676758	1	protein_coding	54764	NA	rs567859745
ENSG00000175029	CTBP2	10	126676421	126849739	-1	protein_coding	1488	NA	rs567859745
ENSG00000154485	MMP21	10	127455022	127464390	-1	protein_coding	118856	NA	rs567859745
ENSG00000188690	UROS	10	127477146	127511817	-1	protein_coding	7390	NA	rs567859745
ENSG00000107949	BCCIP	10	127512115	127542264	1	protein_coding	56647	NA	rs567859745
ENSG00000089876	DHX32	10	127524906	127585005	-1	protein_coding	55760	NA	rs567859745
ENSG00000203780	FANK1	10	127585108	127698161	1	protein_coding	92565	NA	rs567859745
ENSG00000148848	ADAM12	10	127700950	128077024	-1	protein_coding	8038	NA	rs567859745
ENSG00000154493	C10orf90	10	128113566	128359079	-1	protein_coding	118611	NA	rs567859745
ENSG00000150760	DOCK1	10	128593978	129250781	1	protein_coding	1793	NA	rs567859745
ENSG00000188916	FAM196A	10	128933694	128994422	-1	protein_coding	642938	NA	rs567859745
ENSG00000214285	NPS	10	129347613	129350935	1	protein_coding	594857	NA	rs567859745
ENSG00000186766	FOXI2	10	129535499	129539450	1	protein_coding	399823	NA	rs567859745
ENSG00000180745	CLRN3	10	129676105	129691211	-1	protein_coding	119467	NA	rs567859745
ENSG00000132334	PTPRE	10	129705325	129884119	1	protein_coding	5791	NA	rs567859745
ENSG00000148773	MKI67	10	129894923	129924649	-1	protein_coding	4288	NA	rs567859745
Cluster 4 predominated by cardiovascular diseases
ENSG00000184349	EFNA5	5	106712590	107006596	-1	protein_coding	1946	7.8e-09	rs146697298
ENSG00000134215	VAV3	1	108113782	108507766	-1	protein_coding	10451	2.57e-08	rs185984329
ENSG00000085491	SLC25A24	1	108676658	108743471	-1	protein_coding	29957	2.57e-08	rs185984329
ENSG00000162636	FAM102B	1	109102711	109187522	1	protein_coding	284611	2.57e-08	rs185984329
ENSG00000162639	HENMT1	1	109190912	109204148	-1	protein_coding	113802	2.57e-08	rs185984329
ENSG00000134186	PRPF38B	1	109234945	109244425	1	protein_coding	55119	2.57e-08	rs185984329
ENSG00000143107	FNDC7	1	109255279	109285365	1	protein_coding	163479	2.57e-08	rs185984329
ENSG00000177301	KCNA2	1	111136202	111174096	-1	protein_coding	3737	2.57e-08	rs185984329
ENSG00000121931	LRIF1	1	111489807	111506701	-1	protein_coding	55791	2.57e-08	rs185984329
ENSG00000156171	DRAM2	1	111659955	111682838	-1	protein_coding	128338	2.57e-08	rs185984329
ENSG00000134255	CEPT1	1	111682249	111727724	1	protein_coding	10390	2.57e-08	rs185984329
ENSG00000050767	COL23A1	5	177664619	178017556	-1	protein_coding	91522	4.63e-08	rs534240087
ENSG00000113240	CLK4	5	178029665	178057616	-1	protein_coding	57396	0.00461449	rs534240087
ENSG00000113262	GRM6	5	178405328	178423207	-1	protein_coding	2916	0.00461449	rs534240087
ENSG00000162631	NTNG1	1	107682629	108026080	1	protein_coding	22854	NA	rs185984329
ENSG00000145681	HAPLN1	5	82933624	83017432	-1	protein_coding	1404	NA	rs187327166
ENSG00000164176	EDIL3	5	83236373	83680611	-1	protein_coding	10085	NA	rs187327166
ENSG00000127184	COX7C	5	85913721	85916779	1	protein_coding	1350	NA	rs187327166
ENSG00000233828	AC008394.1	5	86512423	86534822	-1	protein_coding	NA	NA	rs187327166
ENSG00000134480	CCNH	5	86687311	86708836	-1	protein_coding	902	NA	rs187327166
ENSG00000197451	HNRNPAB	5	177631508	177638164	1	protein_coding	3182	NA	rs534240087
ENSG00000175309	PHYKPL	5	177635498	177659792	-1	protein_coding	85007	NA	rs534240087
ENSG00000169131	ZNF354A	5	178138593	178157703	-1	protein_coding	6940	NA	rs534240087
ENSG00000178338	ZNF354B	5	178286954	178315123	1	protein_coding	117608	NA	rs534240087
ENSG00000198939	ZFP2	5	178322895	178360213	1	protein_coding	80108	NA	rs534240087
ENSG00000178187	ZNF454	5	178368192	178393434	1	protein_coding	285676	NA	rs534240087
ENSG00000234284	ZNF879	5	178450753	178462065	1	protein_coding	345462	NA	rs534240087
ENSG00000087116	ADAMTS2	5	178537852	178772431	-1	protein_coding	9509	NA	rs534240087
ENSG00000176783	RUFY1	5	178977559	179037027	1	protein_coding	80230	NA	rs534240087
ENSG00000169045	HNRNPH1	5	179041179	179061785	-1	protein_coding	3187	NA	rs534240087
Cluster 5 predominated by skin and genitourinary diseases
ENSG00000114200	BCHE	3	165490692	165555260	-1	protein_coding	590	6.39e-11	rs142495798
ENSG00000169064	ZBBX	3	166958075	167099134	-1	protein_coding	79740	6.39e-11	rs142495798
ENSG00000181803	OR6S1	14	21108855	21109850	-1	protein_coding	341799	3.7e-10	rs138931818
ENSG00000259003	AE000662.92	14	23025534	23027939	1	protein_coding	NA	3.7e-10	rs138931818
ENSG00000129562	DAD1	14	23033805	23058175	-1	protein_coding	1603	3.7e-10	rs138931818
ENSG00000100439	ABHD4	14	23067146	23081265	1	protein_coding	63874	3.7e-10	rs138931818
ENSG00000255804	OR6J1	14	23102673	23103716	-1	protein_coding	79549	3.7e-10	rs138931818
ENSG00000155463	OXA1L	14	23235731	23241007	1	protein_coding	5018	3.7e-10	rs138931818
ENSG00000197324	LRP10	14	23340822	23350789	1	protein_coding	26020	3.7e-10	rs138931818
ENSG00000139890	REM2	14	23352374	23356895	1	protein_coding	161253	3.7e-10	rs138931818
ENSG00000100461	RBM23	14	23369854	23388393	-1	protein_coding	55147	3.7e-10	rs138931818
ENSG00000100462	PRMT5	14	23389720	23398794	-1	protein_coding	10419	3.7e-10	rs138931818
ENSG00000259132	RP11-298I3.5	14	23415479	23451467	-1	protein_coding	NA	3.7e-10	rs138931818
ENSG00000129474	AJUBA	14	23440383	23451851	-1	protein_coding	84962	3.7e-10	rs138931818
ENSG00000100802	C14orf93	14	23456110	23479375	-1	protein_coding	60686	3.7e-10	rs138931818
ENSG00000139880	CDH24	14	23516271	23526747	-1	protein_coding	64403	3.7e-10	rs138931818
ENSG00000107165	TYRP1	9	12685439	12710290	1	protein_coding	7306	5.35e-10	rs566677164
ENSG00000107186	MPDZ	9	13105703	13279589	-1	protein_coding	8777	5.35e-10	rs566677164
ENSG00000175893	ZDHHC21	9	14611069	14693469	-1	protein_coding	340481	5.35e-10	rs566677164
ENSG00000147869	CER1	9	14719722	14722715	-1	protein_coding	9350	5.35e-10	rs566677164
ENSG00000164946	FREM1	9	14734664	14910993	-1	protein_coding	158326	5.35e-10	rs566677164
ENSG00000155158	TTC39B	9	15163620	15307358	-1	protein_coding	158219	5.35e-10	rs566677164
ENSG00000164985	PSIP1	9	15464064	15511017	-1	protein_coding	11168	5.35e-10	rs566677164
ENSG00000164989	CCDC171	9	15552895	16061661	1	protein_coding	203238	5.35e-10	rs566677164
ENSG00000107295	SH3GL2	9	17579080	17797127	1	protein_coding	6456	5.35e-10	rs566677164
ENSG00000114209	PDCD10	3	167401086	167452727	-1	protein_coding	11235	5.69e-10	rs142495798
ENSG00000163536	SERPINI1	3	167453031	167543356	1	protein_coding	5274	5.69e-10	rs142495798
ENSG00000100528	CNIH1	14	54893654	54908149	-1	protein_coding	10175	9.56e-10	rs183299296
ENSG00000197045	GMFB	14	54941202	54955914	-1	protein_coding	2764	9.56e-10	rs183299296
ENSG00000100532	CGRRF1	14	54976530	55005567	1	protein_coding	10668	9.56e-10	rs183299296
ENSG00000131979	GCH1	14	55308726	55369570	-1	protein_coding	2643	9.56e-10	rs183299296
ENSG00000198554	WDHD1	14	55405668	55493823	-1	protein_coding	11169	9.56e-10	rs183299296
ENSG00000180008	SOCS4	14	55493948	55516206	1	protein_coding	122809	9.56e-10	rs183299296
ENSG00000168175	MAPK1IP1L	14	55518349	55536910	1	protein_coding	93487	9.56e-10	rs183299296
ENSG00000074935	TUBE1	6	112391980	112408732	-1	protein_coding	51175	2.25e-09	rs575990437
ENSG00000203778	FAM229B	6	112408802	112423993	1	protein_coding	619208	2.25e-09	rs575990437
ENSG00000251258	RFPL4B	6	112668532	112672498	1	protein_coding	442247	2.25e-09	rs575990437
ENSG00000155130	MARCKS	6	114178541	114184648	1	protein_coding	4082	2.25e-09	rs575990437
ENSG00000104361	NIPAL2	8	99202061	99306621	-1	protein_coding	79815	6.81e-09	rs575113101
ENSG00000104375	STK3	8	99413631	99955055	-1	protein_coding	6788	6.81e-09	rs575113101
ENSG00000156486	KCNS2	8	99439250	99445076	1	protein_coding	3788	6.81e-09	rs575113101
ENSG00000164920	OSR2	8	99956631	99964332	1	protein_coding	116039	6.81e-09	rs575113101
ENSG00000132549	VPS13B	8	100025494	100889808	1	protein_coding	157680	6.81e-09	rs575113101
ENSG00000164919	COX6C	8	100885428	100906290	-1	protein_coding	1345	6.81e-09	rs575113101
ENSG00000132554	RGS22	8	100973164	101143496	-1	protein_coding	26166	6.81e-09	rs575113101
ENSG00000156509	FBXO43	8	101145588	101158028	-1	protein_coding	286151	6.81e-09	rs575113101
ENSG00000147669	POLR2K	8	101162812	101166230	1	protein_coding	5440	6.81e-09	rs575113101
ENSG00000104450	SPAG1	8	101170134	101271506	1	protein_coding	6674	6.81e-09	rs575113101
ENSG00000034677	RNF19A	8	101269288	101348446	-1	protein_coding	25897	6.81e-09	rs575113101
ENSG00000186106	ANKRD46	8	101521980	101572012	-1	protein_coding	157567	6.81e-09	rs575113101
ENSG00000174226	SNX31	8	101585116	101675643	-1	protein_coding	169166	6.81e-09	rs575113101
ENSG00000070756	PABPC1	8	101698044	101735037	-1	protein_coding	26986	6.81e-09	rs575113101
ENSG00000164162	ANAPC10	4	145888264	146019693	-1	protein_coding	10393	7.16e-09	rs7679660
ENSG00000164163	ABCE1	4	146019084	146050331	1	protein_coding	6059	7.16e-09	rs7679660
ENSG00000164164	OTUD4	4	146031990	146101313	-1	protein_coding	54726	7.16e-09	rs7679660
ENSG00000151611	MMAA	4	146539415	146581187	1	protein_coding	166785	7.16e-09	rs7679660
ENSG00000237136	C4orf51	4	146601356	146692184	1	protein_coding	646603	7.16e-09	rs7679660
ENSG00000151612	ZNF827	4	146678779	146859787	-1	protein_coding	152485	7.16e-09	rs7679660
ENSG00000164167	LSM6	4	147096837	147121152	1	protein_coding	11157	7.16e-09	rs7679660
ENSG00000250673	RP11-6L6.2	4	147145709	147150208	1	protein_coding	345051	7.16e-09	rs7679660
ENSG00000120519	SLC10A7	4	147175127	147443123	-1	protein_coding	84068	7.16e-09	rs7679660
ENSG00000151615	POU4F2	4	147560045	147563626	1	protein_coding	5458	7.16e-09	rs7679660
ENSG00000137473	TTC29	4	147627790	147867034	-1	protein_coding	83894	7.16e-09	rs7679660
ENSG00000151617	EDNRA	4	148402069	148466106	1	protein_coding	1909	7.16e-09	rs7679660
ENSG00000164168	TMEM184C	4	148538534	148593195	1	protein_coding	55751	7.16e-09	rs7679660
ENSG00000151623	NR3C2	4	148999913	149365850	-1	protein_coding	4306	7.16e-09	rs7679660
ENSG00000073578	SDHA	5	218356	256815	1	protein_coding	6389	9.03e-09	rs142448096
ENSG00000066230	SLC9A3	5	473425	524447	-1	protein_coding	6550	9.03e-09	rs142448096
ENSG00000188818	ZDHHC11	5	710471	851101	-1	protein_coding	79844	9.03e-09	rs142448096
ENSG00000180357	ZNF609	15	64752941	64978264	1	protein_coding	23060	9.21e-09	rs188653730
ENSG00000180304	OAZ2	15	64979772	64995480	-1	protein_coding	4947	9.21e-09	rs188653730
ENSG00000184226	PCDH9	13	66876967	67804468	-1	protein_coding	5101	9.42e-09	rs145882493
ENSG00000117054	ACADM	1	76190036	76253260	1	protein_coding	34	1.44e-08	rs11589864:rs12126464
ENSG00000137955	RABGGTB	1	76251879	76260764	1	protein_coding	5876	1.44e-08	rs11589864:rs12126464
ENSG00000057468	MSH4	1	76262567	76378923	1	protein_coding	4438	1.44e-08	rs11589864:rs12126464
ENSG00000154007	ASB17	1	76384558	76398116	-1	protein_coding	127247	1.44e-08	rs11589864:rs12126464
ENSG00000184005	ST6GALNAC3	1	76540404	77100286	1	protein_coding	256435	1.44e-08	rs11589864:rs12126464
ENSG00000117069	ST6GALNAC5	1	77333126	77531396	1	protein_coding	81849	1.44e-08	rs11589864:rs12126464
ENSG00000036549	ZZZ3	1	78028101	78149104	-1	protein_coding	26009	1.44e-08	rs11589864;rs12126464
ENSG00000162613	FUBP1	1	78409740	78444794	-1	protein_coding	8880	1.44e-08	rs12126464;rs11589864;rs11589864:rs12126464
ENSG00000137960	GIPC2	1	78445226	78604133	1	protein_coding	54810	1.44e-08	rs11589864;rs12126464;rs11589864:rs12126464
ENSG00000122420	PTGFR	1	78769568	79005434	1	protein_coding	5737	1.44e-08	rs11589864;rs12126464;rs11589864:rs12126464
ENSG00000137959	IFI44L	1	79085607	79111830	1	protein_coding	10964	1.44e-08	rs11589864:rs12126464
ENSG00000137965	IFI44	1	79115481	79129763	1	protein_coding	10561	1.44e-08	rs11589864:rs12126464
ENSG00000162618	ELTD1	1	79355449	79472403	-1	protein_coding	64123	1.44e-08	rs11589864:rs12126464
ENSG00000158321	AUTS2	7	69063905	70258054	1	protein_coding	26053	1.58e-08	rs191503958
ENSG00000082515	MRPL22	5	154320630	154348971	1	protein_coding	29093	2.14e-08	rs577074119
ENSG00000170624	SGCD	5	155297354	156194799	1	protein_coding	6444	2.14e-08	rs577074119
ENSG00000145850	TIMD4	5	156346293	156390266	-1	protein_coding	91937	2.14e-08	rs577074119
ENSG00000055163	CYFIP2	5	156693089	156822606	1	protein_coding	26999	2.14e-08	rs577074119
ENSG00000077254	USP33	1	78161672	78225537	-1	protein_coding	23032	3.62e-08	rs11589864:rs12126464
ENSG00000162616	DNAJB4	1	78444859	78483648	1	protein_coding	11080	3.62e-08	rs11589864;rs12126464;rs11589864:rs12126464
ENSG00000184731	FAM110C	2	38814	46870	-1	protein_coding	642273	4.96e-08	rs113427498
ENSG00000189292	FAM150B	2	279558	288851	-1	protein_coding	285016	4.96e-08	rs113427498
ENSG00000186487	MYT1L	2	1792885	2335032	-1	protein_coding	23040	4.96e-08	rs113427498
ENSG00000118004	COLEC11	2	3642426	3692048	1	protein_coding	78989	4.96e-08	rs113427498
ENSG00000151360	ALLC	2	3705785	3750261	1	protein_coding	55821	4.96e-08	rs113427498
ENSG00000214866	DCDC2C	2	3751453	3836122	1	protein_coding	728597	4.96e-08	rs113427498
ENSG00000174776	WDR49	3	167196472	167371771	-1	protein_coding	151790	9.28e-08	rs142495798
ENSG00000173905	GOLIM4	3	167726465	167813763	-1	protein_coding	27333	9.28e-08	rs142495798
ENSG00000121871	SLITRK3	3	164904508	164914897	-1	protein_coding	22865	9.37e-08	rs142495798
ENSG00000255767	RP13-512J5.1	2	3579574	3595547	-1	protein_coding	NA	2.7e-07	rs113427498
ENSG00000168229	PTGDR	14	52734431	52743442	1	protein_coding	5729	3e-07	rs183299296
ENSG00000087301	TXNDC16	14	52897308	53019240	-1	protein_coding	57544	3e-07	rs183299296
ENSG00000180998	GPR137C	14	53019866	53104431	1	protein_coding	283554	3e-07	rs183299296
ENSG00000125378	BMP4	14	54416454	54425479	-1	protein_coding	652	3e-07	rs183299296
ENSG00000100526	CDKN3	14	54863567	54886936	1	protein_coding	1033	3e-07	rs183299296
ENSG00000035115	SH3YL1	2	217730	266398	-1	protein_coding	26751	4.98e-07	rs113427498
ENSG00000143727	ACP1	2	264140	278283	1	protein_coding	52	4.98e-07	rs113427498
ENSG00000172554	SNTG2	2	946554	1371385	1	protein_coding	54221	4.98e-07	rs113427498
ENSG00000032389	TSSC1	2	3192696	3381653	-1	protein_coding	7260	4.98e-07	rs113427498
ENSG00000171853	TRAPPC12	2	3383446	3488865	1	protein_coding	51112	4.98e-07	rs113427498
ENSG00000157734	SNX22	15	64443914	64449680	1	protein_coding	79856	2.48e-06	rs188653730
ENSG00000166794	PPIB	15	64448011	64455404	-1	protein_coding	5479	2.48e-06	rs188653730
ENSG00000166831	RBPMS2	15	65032091	65067786	-1	protein_coding	348093	2.48e-06	rs188653730
ENSG00000166839	ANKDD1A	15	65204101	65251042	1	protein_coding	348094	2.48e-06	rs188653730
ENSG00000090487	SPG21	15	65255362	65282648	-1	protein_coding	51324	2.48e-06	rs188653730
ENSG00000103710	RASL12	15	65345679	65369028	-1	protein_coding	51285	2.48e-06	rs188653730
ENSG00000234438	KBTBD13	15	65369154	65372276	1	protein_coding	390594	2.48e-06	rs188653730
ENSG00000246922	UBAP1L	15	65385338	65407535	-1	protein_coding	390595	2.48e-06	rs188653730
ENSG00000090470	PDCD7	15	65409717	65426174	-1	protein_coding	10081	2.48e-06	rs188653730
ENSG00000197930	ERO1L	14	53106634	53162618	-1	protein_coding	30001	2.61e-06	rs183299296
ENSG00000100519	PSMC6	14	53173890	53195305	1	protein_coding	5706	2.61e-06	rs183299296
ENSG00000198252	STYX	14	53196898	53241716	1	protein_coding	6815	2.61e-06	rs183299296
ENSG00000100523	DDHD1	14	53510686	53620000	-1	protein_coding	80821	2.61e-06	rs183299296
ENSG00000135318	NT5E	6	86159809	86205500	1	protein_coding	4907	7.84e-06	rs561186189
ENSG00000135346	CGA	6	87795216	87804824	-1	protein_coding	1081	7.84e-06	rs561186189
ENSG00000188994	ZNF292	6	87862551	87973914	1	protein_coding	23036	7.84e-06	rs561186189
ENSG00000164411	GJB7	6	87992696	88038996	-1	protein_coding	375519	7.84e-06	rs561186189
ENSG00000111850	SMIM8	6	88032301	88052043	1	protein_coding	57150	7.84e-06	rs561186189
ENSG00000226524	RP1-102H19.8	6	88032323	88109459	1	protein_coding	NA	7.84e-06	rs561186189
ENSG00000203872	C6orf163	6	88054567	88075181	1	protein_coding	206412	7.84e-06	rs561186189
ENSG00000203871	C6orf164	6	88106840	88109467	1	protein_coding	63914	7.84e-06	rs561186189
ENSG00000272514	C6ORF165	6	88117701	88174183	1	protein_coding	154313	7.84e-06	rs561186189
ENSG00000213204	C6orf165	6	88117730	88221352	1	protein_coding	154313	7.84e-06	rs561186189
ENSG00000164414	SLC35A1	6	88180341	88222054	1	protein_coding	10559	7.84e-06	rs561186189
ENSG00000118432	CNR1	6	88849583	88876078	-1	protein_coding	1268	7.84e-06	rs561186189
ENSG00000111880	RNGTT	6	89319985	89673348	-1	protein_coding	8732	7.84e-06	rs561186189
ENSG00000203863	AL079342.1	6	89674246	89676685	1	protein_coding	NA	7.84e-06	rs561186189
ENSG00000146278	PNRC1	6	89790470	89794879	1	protein_coding	10957	7.84e-06	rs561186189
ENSG00000154548	SRSF12	6	89805678	89827800	-1	protein_coding	135295	7.84e-06	rs561186189
ENSG00000146281	PM20D2	6	89855769	89875284	1	protein_coding	135293	7.84e-06	rs561186189
ENSG00000146276	GABRR1	6	89887220	89940997	-1	protein_coding	2569	7.84e-06	rs561186189
ENSG00000198833	UBE2J1	6	90036344	90062567	-1	protein_coding	51465	7.84e-06	rs561186189
ENSG00000025039	RRAGD	6	90074355	90121989	-1	protein_coding	58528	7.84e-06	rs561186189
ENSG00000135299	ANKRD6	6	90142889	90343553	1	protein_coding	22881	7.84e-06	rs561186189
ENSG00000083099	LYRM2	6	90277863	90348472	-1	protein_coding	57226	7.84e-06	rs561186189
ENSG00000103671	TRIP4	15	64679947	64747502	1	protein_coding	9325	2.4e-05	rs188653730
ENSG00000168830	HTR1E	6	87647024	87726349	1	protein_coding	3354	0.00301205	rs561186189
ENSG00000114204	SERPINI2	3	167159577	167196792	-1	protein_coding	5276	0.00626077	rs142495798
ENSG00000140455	USP3	15	63796793	63886839	1	protein_coding	9960	0.0181819	rs188653730
ENSG00000166797	FAM96A	15	64364758	64386217	-1	protein_coding	84191	0.0181819	rs188653730
ENSG00000028528	SNX1	15	64386322	64438289	1	protein_coding	6642	0.0181819	rs188653730
ENSG00000169118	CSNK1G1	15	64457716	64648442	-1	protein_coding	53944	0.0181819	rs188653730
ENSG00000259316	CTD-2116N17.1	15	64472547	64665980	-1	protein_coding	NA	0.0181819	rs188653730
ENSG00000166803	KIAA0101	15	64657193	64679886	-1	protein_coding	9768	0.0181819	rs188653730
ENSG00000164169	PRMT10	4	148558936	148605381	-1	protein_coding	90826	NA	rs7679660
ENSG00000071205	ARHGAP10	4	148653214	148993931	1	protein_coding	79658	NA	rs7679660
ENSG00000170390	DCLK2	4	150999426	151178609	1	protein_coding	166614	NA	rs7679660
ENSG00000153404	PLEKHG4B	5	140373	190085	1	protein_coding	153478	NA	rs142448096
ENSG00000164366	CCDC127	5	196986	218330	-1	protein_coding	133957	NA	rs142448096
ENSG00000249915	PDCD6	5	271736	353971	1	protein_coding	10016	NA	rs142448096
ENSG00000063438	AHRR	5	304291	438406	1	protein_coding	57491	NA	rs142448096
ENSG00000221990	C5orf55	5	441645	443258	-1	protein_coding	116349	NA	rs142448096
ENSG00000180104	EXOC3	5	443273	472052	1	protein_coding	11336	NA	rs142448096
ENSG00000188242	CTD-2228K2.5	5	466239	473213	-1	protein_coding	25845	NA	rs142448096
ENSG00000171368	TPPP	5	660883	693510	-1	protein_coding	11076	NA	rs142448096
ENSG00000268885	AC026740.1	5	667759	668839	1	protein_coding	NA	NA	rs142448096
ENSG00000206077	ZDHHC11B	5	710475	767067	-1	protein_coding	653082	NA	rs142448096
ENSG00000028310	BRD9	5	850406	892939	-1	protein_coding	65980	NA	rs142448096
ENSG00000071539	TRIP13	5	892758	919472	1	protein_coding	9319	NA	rs142448096
ENSG00000250173	RP11-661C8.3	5	979480	981415	1	protein_coding	NA	NA	rs142448096
ENSG00000145506	NKD2	5	1008944	1039058	1	protein_coding	85409	NA	rs142448096
ENSG00000113504	SLC12A7	5	1050499	1112150	-1	protein_coding	10723	NA	rs142448096
ENSG00000174358	SLC6A19	5	1201710	1225232	1	protein_coding	340024	NA	rs142448096
ENSG00000164363	SLC6A18	5	1225470	1246304	1	protein_coding	348932	NA	rs142448096
ENSG00000164362	TERT	5	1253262	1295184	-1	protein_coding	7015	NA	rs142448096
ENSG00000049656	CLPTM1L	5	1317859	1345214	-1	protein_coding	81037	NA	rs142448096
ENSG00000142319	SLC6A3	5	1392909	1445545	-1	protein_coding	6531	NA	rs142448096
ENSG00000153395	LPCAT1	5	1456595	1524092	-1	protein_coding	79888	NA	rs142448096
ENSG00000171421	MRPL36	5	1798500	1801480	-1	protein_coding	64979	NA	rs142448096
ENSG00000145494	NDUFS6	5	1801514	1816719	1	protein_coding	4726	NA	rs142448096
ENSG00000113430	IRX4	5	1877541	1887350	-1	protein_coding	50805	NA	rs142448096
ENSG00000132911	NMUR2	5	151771093	151812929	-1	protein_coding	56923	NA	rs577074119
ENSG00000082516	GEMIN5	5	154266976	154317769	-1	protein_coding	25929	NA	rs577074119
ENSG00000226650	KIF4B	5	154393260	154397685	1	protein_coding	285643	NA	rs577074119
ENSG00000113249	HAVCR1	5	156456424	156486130	-1	protein_coding	26762	NA	rs577074119
ENSG00000172568	FNDC9	5	156768608	156772729	-1	protein_coding	408263	NA	rs577074119
ENSG00000135074	ADAM19	5	156822542	157002783	-1	protein_coding	8728	NA	rs577074119
ENSG00000173214	KIAA1919	6	111580551	111592370	1	protein_coding	91749	NA	rs575990437
ENSG00000009413	REV3L	6	111620234	111804918	-1	protein_coding	5980	NA	rs575990437
ENSG00000056972	TRAF3IP2	6	111877657	111927481	-1	protein_coding	10758	NA	rs575990437
ENSG00000010810	FYN	6	111981535	112194655	-1	protein_coding	2534	NA	rs575990437
ENSG00000112761	WISP3	6	112375275	112392171	1	protein_coding	8838	NA	rs575990437
ENSG00000112769	LAMA4	6	112429963	112576141	-1	protein_coding	3910	NA	rs575990437
ENSG00000135317	SNX14	6	86215214	86303874	-1	protein_coding	57231	NA	rs561186189
ENSG00000146282	RARS2	6	88224096	88299721	-1	protein_coding	57038	NA	rs561186189
ENSG00000135336	ORC3	6	88299839	88377169	1	protein_coding	23595	NA	rs561186189
ENSG00000135334	AKIRIN2	6	88384790	88411927	-1	protein_coding	55122	NA	rs561186189
ENSG00000020577	SAMD4A	14	55033815	55260033	1	protein_coding	23034	NA	rs183299296
ENSG00000126787	DLGAP5	14	55614830	55658396	-1	protein_coding	9787	NA	rs183299296
ENSG00000178974	FBXO34	14	55738021	55828636	1	protein_coding	55030	NA	rs183299296
ENSG00000126775	ATG14	14	55833110	55878576	-1	protein_coding	22863	NA	rs183299296
ENSG00000182521	TBPL2	14	55880259	55923444	-1	protein_coding	387332	NA	rs183299296
ENSG00000126777	KTN1	14	56025790	56168244	1	protein_coding	3895	NA	rs183299296
ENSG00000139946	PELI2	14	56584532	56768244	1	protein_coding	57161	NA	rs183299296
ENSG00000070269	TMEM260	14	56955072	57117324	1	protein_coding	54916	NA	rs183299296
ENSG00000070367	EXOC5	14	57670518	57735726	-1	protein_coding	10640	NA	rs183299296
ENSG00000212928	AL391152.1	14	57671888	57673291	1	protein_coding	NA	NA	rs183299296
ENSG00000053770	AP5M1	14	57735627	57756797	1	protein_coding	55745	NA	rs183299296
ENSG00000131966	ACTR10	14	58666798	58701750	1	protein_coding	55860	NA	rs183299296
ENSG00000268466	AL132989.1	14	58754751	58755865	1	protein_coding	NA	NA	rs183299296
ENSG00000259458	RP11-625H11.1	15	62929371	62937490	-1	protein_coding	197003	NA	rs188653730
ENSG00000103642	LACTB	15	63413999	63434260	1	protein_coding	114294	NA	rs188653730
ENSG00000185088	RPS27L	15	63418071	63450220	-1	protein_coding	51065	NA	rs188653730
ENSG00000166128	RAB8B	15	63481668	63559981	1	protein_coding	51762	NA	rs188653730
ENSG00000138613	APH1B	15	63568217	63601325	1	protein_coding	83464	NA	rs188653730
ENSG00000074410	CA12	15	63613577	63674360	-1	protein_coding	771	NA	rs188653730
ENSG00000197361	FBXL22	15	63889552	63894627	1	protein_coding	283807	NA	rs188653730
ENSG00000103657	HERC1	15	63900817	64126141	-1	protein_coding	8925	NA	rs188653730
ENSG00000035664	DAPK2	15	64199235	64364232	-1	protein_coding	23604	NA	rs188653730
ENSG00000140451	PIF1	15	65107831	65117867	-1	protein_coding	80119	NA	rs188653730
ENSG00000249240	AC069368.3	15	65134082	65223118	1	protein_coding	NA	NA	rs188653730
ENSG00000241839	PLEKHO2	15	65134088	65160206	1	protein_coding	80301	NA	rs188653730
ENSG00000103707	MTFMT	15	65294845	65321977	-1	protein_coding	123263	NA	rs188653730
ENSG00000186198	SLC51B	15	65337708	65345734	1	protein_coding	123264	NA	rs188653730
ENSG00000166855	CLPX	15	65440557	65477680	-1	protein_coding	10845	NA	rs188653730
ENSG00000138615	CILP	15	65488337	65503826	-1	protein_coding	8483	NA	rs188653730
ENSG00000138617	PARP16	15	65526798	65592956	-1	protein_coding	54956	NA	rs188653730
Genes with bold were validated in the sensitivity analysis based on the validated disease clusters in the UK cohort.

## Sheet: Supplementary Data 9
Supplementary Data 9 Top 20 enrichment biological pathways for disease clusters associated with anxiety and stress-related disorders in the Swedish cohort
Description	GO	Category	Count	%	Log10(P)	Log10(q)
Cluster 1 predominated by psychiatric disorders
GO Biological Processes	GO:0098660	inorganic ion transmembrane transport	3	17.65	-2.19	0
GO Biological Processes	GO:0006812	monoatomic cation transport	3	17.65	-2.07	0
Cluster 2 predominated by eye diseases
WikiPathways	WP5224	2q37 copy number variation syndrome	19	5.52	-14.26	-9.91
GO Biological Processes	GO:0070848	response to growth factor	25	7.27	-8.71	-4.67
KEGG Pathway	hsa04550	Signaling pathways regulating pluripotency of stem cells	12	3.49	-7	-3.26
GO Biological Processes	GO:0045165	cell fate commitment	14	4.07	-5.9	-2.25
GO Biological Processes	GO:0030900	forebrain development	17	4.94	-5.44	-1.91
GO Biological Processes	GO:0002831	regulation of response to biotic stimulus	18	5.23	-5.13	-1.69
WikiPathways	WP205	IL-7 signaling pathway	5	1.45	-5.08	-1.69
GO Biological Processes	GO:0048873	homeostasis of number of cells within a tissue	5	1.45	-4.6	-1.41
Reactome Gene Sets	R-HSA-372790	Signaling by GPCR	22	6.4	-4.59	-1.41
KEGG Pathway	hsa00910	Nitrogen metabolism	4	1.16	-4.45	-1.34
GO Biological Processes	GO:0048854	brain morphogenesis	5	1.45	-4.22	-1.29
GO Biological Processes	GO:0030308	negative regulation of cell growth	10	2.91	-4.13	-1.22
GO Biological Processes	GO:0050863	regulation of T cell activation	14	4.07	-3.91	-1.14
Reactome Gene Sets	R-HSA-199991	Membrane Trafficking	19	5.52	-3.85	-1.11
GO Biological Processes	GO:0032924	activin receptor signaling pathway	4	1.16	-3.76	-1.07
GO Biological Processes	GO:0099177	regulation of trans-synaptic signaling	16	4.65	-3.76	-1.07
Reactome Gene Sets	R-HSA-2122947	NOTCH1 Intracellular Domain Regulates Transcription	5	1.45	-3.67	-1.02
GO Biological Processes	GO:0031344	regulation of cell projection organization	19	5.52	-3.63	-1.01
GO Biological Processes	GO:0045596	negative regulation of cell differentiation	20	5.81	-3.62	-1.01
KEGG Pathway	hsa05166	Human T-cell leukemia virus 1 infection	10	2.91	-3.6	-1.01
Cluster 3 predominated by ear diseases
GO Biological Processes	GO:0048545	response to steroid hormone	17	4.08	-6.27	-2.23
GO Biological Processes	GO:0006066	alcohol metabolic process	18	4.32	-6.23	-2.23
GO Biological Processes	GO:0051932	synaptic transmission, GABAergic	6	1.44	-6.02	-2.23
Canonical Pathways	M3468	NABA ECM REGULATORS	15	3.6	-5.88	-2.23
WikiPathways	WP696	Benzo(a)pyrene metabolism	4	0.96	-5.37	-2.02
Reactome Gene Sets	R-HSA-3700989	Transcriptional Regulation by TP53	17	4.08	-4.86	-1.72
Reactome Gene Sets	R-HSA-1475029	Reversible hydration of carbon dioxide	4	0.96	-4.79	-1.72
GO Biological Processes	GO:0001996	positive regulation of heart rate by epinephrine-norepinephrine	3	0.72	-4.59	-1.58
GO Biological Processes	GO:0034220	monoatomic ion transmembrane transport	26	6.24	-4.43	-1.53
Reactome Gene Sets	R-HSA-9006934	Signaling by Receptor Tyrosine Kinases	20	4.8	-4.31	-1.45
GO Biological Processes	GO:0097305	response to alcohol	13	3.12	-4.28	-1.45
GO Biological Processes	GO:0006979	response to oxidative stress	15	3.6	-3.7	-1.07
GO Biological Processes	GO:0098727	maintenance of cell number	8	1.92	-3.64	-1.06
GO Biological Processes	GO:0007566	embryo implantation	5	1.2	-3.61	-1.05
GO Biological Processes	GO:0008285	negative regulation of cell population proliferation	24	5.76	-3.54	-1.01
GO Biological Processes	GO:0043065	positive regulation of apoptotic process	18	4.32	-3.27	-0.8
GO Biological Processes	GO:0001666	response to hypoxia	12	2.88	-3.24	-0.78
GO Biological Processes	GO:0044282	small molecule catabolic process	14	3.36	-3.24	-0.78
GO Biological Processes	GO:0051451	myoblast migration	3	0.72	-3.17	-0.73
GO Biological Processes	GO:0034311	diol metabolic process	4	0.96	-3.08	-0.67
Cluster 4 predominated by cardiovascular diseases
Canonical Pathways	M5884	NABA CORE MATRISOME	5	17.24	-5.22	-0.87
Reactome Gene Sets	R-HSA-1474244	Extracellular matrix organization	4	13.79	-3.73	0
WikiPathways	WP411	mRNA processing	3	10.34	-3.62	0
KEGG Pathway	hsa05168	Herpes simplex virus 1 infection	4	13.79	-2.86	0
Cluster 5 predominated by skin and genitourinary diseases
GO Biological Processes	GO:0097484	dendrite extension	3	1.41	-4.4	-0.11
GO Biological Processes	GO:0034645	cellular macromolecule biosynthetic process	16	7.51	-3.9	-0.11
GO Biological Processes	GO:0050999	regulation of nitric-oxide synthase activity	4	1.88	-3.66	-0.11
GO Biological Processes	GO:0045862	positive regulation of proteolysis	10	4.69	-3.54	-0.11
Reactome Gene Sets	R-HSA-442660	Na+/Cl- dependent neurotransmitter transporters	3	1.41	-3.51	-0.11
WikiPathways	WP247	Small ligand GPCRs	3	1.41	-3.51	-0.11
GO Biological Processes	GO:0016567	protein ubiquitination	14	6.57	-3.42	-0.11
GO Biological Processes	GO:0018958	phenol-containing compound metabolic process	5	2.35	-3.41	-0.11
GO Biological Processes	GO:0031647	regulation of protein stability	9	4.23	-3.3	-0.09
GO Biological Processes	GO:0018230	peptidyl-L-cysteine S-palmitoylation	3	1.41	-3.2	-0.09
GO Biological Processes	GO:2000241	regulation of reproductive process	7	3.29	-3.17	-0.09
Reactome Gene Sets	R-HSA-9694635	Translation of Structural Proteins	4	1.88	-3.15	-0.09
GO Biological Processes	GO:0045732	positive regulation of protein catabolic process	7	3.29	-3.13	-0.09
GO Biological Processes	GO:0006903	vesicle targeting	4	1.88	-2.98	-0.06
GO Biological Processes	GO:0006886	intracellular protein transport	13	6.1	-2.84	-0.06
KEGG Pathway	hsa05016	Huntington disease	8	3.76	-2.81	-0.06
Reactome Gene Sets	R-HSA-4085001	Sialic acid metabolism	3	1.41	-2.79	-0.06
GO Biological Processes	GO:0060964	regulation of miRNA-mediated gene silencing	3	1.41	-2.75	-0.06
GO Biological Processes	GO:0000226	microtubule cytoskeleton organization	11	5.16	-2.73	-0.06
GO Biological Processes	GO:0046474	glycerophospholipid biosynthetic process	6	2.82	-2.51	0
Enrichment pathways with bold were validated in the sensitivity analysis based on the validated disease clusters in the UK cohort.
P-values are calculated based on the cumulative hypergeometric distribution2, and q-values are calculated using the Benjamini-Hochberg procedure to account for multiple testings.

## Sheet: Supplementary Data 10
Supplementary Data 10 Mapped genes and their reported cluster-related traits from FUMA and GeneCards
Disease clusters	FUMA-based mapping*		GeneCards-based mapping#
	Reported traits	Associated genes	Reported traits	Associated genes
Cluster 1 predominated by psychiatric disorders	-	-	Mood disorder	AMOTL1
			Attention deficit hyperactivity disorder (ADHD) and conduct disorder	AMOTL1, CWC15, KDM4D
Cluster 2 predominated by eye diseases	Ocular axial length	CHDH, IL17RB, ACTR8, FILIP1L, LAMA2, ARHGAP18	Cataract	DMRTA2, FAF1, CDKN2C, C1orf185, STXBP6
			Corneal topography	STXBP6
			Ocular sarcoidosis	STXBP6, NOVA1
			Diabetic maculopathy	RGS13
			Macular degeneration	KCNT2
Cluster 3 predominated by ear diseases	-	-	-	-
Cluster 4 predominated by cardiovascular diseases	-	-	Atrial fibrillation	EFNA5, PRPF38B
			Coronary artery disease	PRPF38B
			Stroke	PRPF38B
			Myocardial infarction	PRPF38B
			Angina pectoris	PRPF38B
			Heart failure	PRPF38B
			Cardioembolic stroke	COL23A1
			Diastolic blood pressure	CCNH
Cluster 5 predominated by skin and genitourinary diseases	-	-	Moderate albuminuria	ABHD4, OXA1L, LRP10, REM2
			Glomerular filtration rate	RBM23, PRMT5, CDH24
* Conducted by hypergeometric tests using the website platform FUMA
# Searched in ‘function’ section of GeneCards, using the top 20 identified genes for each disease cluster.

[truncated: 2 more sheets: Supplementary Data 11, Supplementary Data 12]
